# Supplementary material for: Genomic analysis of a parasite invasion: Colonization of the Americas by the blood fluke Schistosoma mansoni
Source: Mol Ecol. 2022 Feb 25;31(8):2242–63. doi: 10.1111/mec.16395 (PMC9305930; doi:10.1111/mec.16395)
Supplement: Supplementary file 2 — Table S1 [file MEC-31-2242-s001.xlsx]

## Sheet: sTable 1 - Sample info
Supplemental Table 1. Basic description of each sample
Sample	Country	Species	BioProject Accession	SRA Accession	Data Type	Num. reads (x 106)	Perc. mapped reads	x̅ probe cov.	Probes > 10x cov.	Probes < 1x cov.
Sro_female_1.1	Kenya	S. rodhaini	PRJNA773498	SRR16526444	exome	10.9	0.86558	49.8801	0.907384	0.0145544
Sro_female_1.2	Kenya	S. rodhaini	PRJNA773498	SRR16526443	exome	10	0.863284	47.8603	0.905216	0.0157536
Sro_female_2.1	Kenya	S. rodhaini	PRJNA773498	SRR16526442	exome	9.9	0.870042	47.2813	0.900583	0.0158029
Sro_female_2.2	Kenya	S. rodhaini	PRJNA773498	SRR16526441	exome	9.6	0.874685	46.8105	0.899072	0.0164764
Sro_male_1.1	Kenya	S. rodhaini	PRJNA773498	SRR16526440	exome	10.8	0.872889	51.4791	0.91563	0.0150965
Sro_male_1.2	Kenya	S. rodhaini	PRJNA773498	SRR16526439	exome	10.6	0.863637	50.4346	0.914595	0.0150965
Sro_male_2.1	Kenya	S. rodhaini	PRJNA773498	SRR16526438	exome	8.5	0.85507	41.4822	0.892386	0.0170349
Sro_male_2.2	Kenya	S. rodhaini	PRJNA773498	SRR16526437	exome	9.7	0.878589	46.5677	0.904854	0.0161478
ERR310938	Burundi	S. rodhaini	PRJEB2679	ERR310938	genome	78.9	0.826272	29.8555	0.978185	0.00678439
ERX284221	Zambia	S. margrebowiei	PRJEB2679	ERX284221	genome	152.2	0.193051	20.7115	0.782505	0.066924
Sm.BR_PdV.0447.1	Brazil1	S. mansoni	PRJNA743359	SRR15032564	exome	9.6	0.952126	55.8267	0.887211	0.00620945
Sm.BR_PdV.1039.1	Brazil1	S. mansoni	PRJNA743359	SRR15032563	exome	8	0.945778	45.1441	0.907795	0.00415606
Sm.BR_PdV.1079.1	Brazil1	S. mansoni	PRJNA743359	SRR15032552	exome	6.1	0.934898	33.3726	0.688821	0.0209117
Sm.BR_PdV.1094.1	Brazil1	S. mansoni	PRJNA743359	SRR15032541	exome	10.7	0.944391	56.4187	0.891713	0.00464887
Sm.BR_PdV.1103.1	Brazil1	S. mansoni	PRJNA743359	SRR15032530	exome	5	0.954737	28.8975	0.710965	0.0198768
Sm.BR_PdV.1127.1	Brazil1	S. mansoni	PRJNA743359	SRR15032519	exome	8	0.945371	44.8203	0.910012	0.00372895
Sm.BR_PdV.1278.1	Brazil1	S. mansoni	PRJNA743359	SRR15032517	exome	8.4	0.959945	49.223	0.829963	0.00949487
Sm.BR_PdV.1340.1	Brazil1	S. mansoni	PRJNA743359	SRR15032516	exome	5.5	0.957884	32.7977	0.799556	0.0110719
Sm.BR_PdV.1340.2	Brazil1	S. mansoni	PRJNA743359	SRR15032515	exome	9.2	0.951213	51.3063	0.947055	0.00246407
Sm.BR_PdV.1371.1	Brazil1	S. mansoni	PRJNA743359	SRR15032562	exome	6.4	0.946603	36.8091	0.794431	0.0123368
Sm.BR_PdV.1404.1	Brazil1	S. mansoni	PRJNA743359	SRR15032561	exome	5.5	0.941797	31.104	0.835729	0.00744148
Sm.BR_PdV.1409.1	Brazil1	S. mansoni	PRJNA743359	SRR15032560	exome	6	0.931937	35.1133	0.879474	0.00535524
Sm.BR_PdV.1418.1	Brazil1	S. mansoni	PRJNA743359	SRR15032558	exome	7.2	0.93139	39.6862	0.880181	0.00455031
Sm.BR_PdV.1475.1	Brazil1	S. mansoni	PRJNA743359	SRR15032557	exome	10.1	0.941128	56.8452	0.952131	0.00220123
Sm.BR_PdV.1489.1	Brazil1	S. mansoni	PRJNA743359	SRR15032555	exome	10.3	0.95301	58.3796	0.836271	0.00924846
Sm.BR_PdV.2039.1	Brazil1	S. mansoni	PRJNA743359	SRR15032554	exome	10.2	0.953954	55.7938	0.948731	0.00234908
Sm.BR_PdV.2039.2	Brazil1	S. mansoni	PRJNA743359	SRR15032553	exome	5.8	0.906656	32.8236	0.803663	0.0107926
Sm.BR_PdV.2072.1	Brazil1	S. mansoni	PRJNA743359	SRR15032551	exome	8.2	0.966432	49.121	0.883466	0.00517454
Sm.BR_PdV.2074.1	Brazil1	S. mansoni	PRJNA743359	SRR15032550	exome	8	0.950197	46.8489	0.809265	0.0104641
Sm.BR_PdV.2076.1	Brazil1	S. mansoni	PRJNA743359	SRR15032549	exome	7.7	0.93668	43.332	0.90791	0.00374538
Sm.BR_PdV.2133.1	Brazil1	S. mansoni	PRJNA743359	SRR15032548	exome	7	0.951364	39.6176	0.864131	0.00640657
Sm.BR_PdV.2147.1	Brazil1	S. mansoni	PRJNA743359	SRR15032547	exome	7	0.915508	37.7809	0.811417	0.0093306
Sm.BR_PdV.2189.1	Brazil1	S. mansoni	PRJNA743359	SRR15032546	exome	5.6	0.945321	30.1696	0.790719	0.00941273
Sm.BR_PdV.2196.2	Brazil1	S. mansoni	PRJNA743359	SRR15032545	exome	8.3	0.954988	47.7136	0.938579	0.00284189
Sm.BR_PdV.2225.1	Brazil1	S. mansoni	PRJNA743359	SRR15032544	exome	5.1	0.947094	27.364	0.744986	0.0129938
Sm.BR_PdV.2227.1	Brazil1	S. mansoni	PRJNA743359	SRR15032543	exome	8.4	0.941291	48.8593	0.817856	0.0114497
Sm.BR_PdV.2265.1	Brazil1	S. mansoni	PRJNA743359	SRR15032542	exome	5.8	0.952796	32.0781	0.779285	0.0141766
Sm.BR_PdV.2290.1	Brazil1	S. mansoni	PRJNA743359	SRR15032540	exome	6.2	0.956366	34.8982	0.75908	0.0144394
Sm.BR_PdV.2300.1	Brazil1	S. mansoni	PRJNA743359	SRR15032539	exome	14.9	0.954233	83.2771	0.966949	0.00144559
Sm.BR_PdV.2334.1	Brazil1	S. mansoni	PRJNA743359	SRR15032538	exome	6.3	0.933182	35.1494	0.784033	0.0110062
Sm.BR_PdV.2368.1	Brazil1	S. mansoni	PRJNA743359	SRR15032537	exome	7	0.940914	38.8059	0.58152	0.099039
Sm.BR_PdV.2406.1	Brazil1	S. mansoni	PRJNA743359	SRR15032536	exome	6.3	0.935286	35.1753	0.856444	0.00645585
Sm.BR_PdV.2422.1	Brazil1	S. mansoni	PRJNA743359	SRR15032534	exome	7.2	0.951436	40.5599	0.902949	0.00433676
Sm.BR_PdV.2450.1	Brazil1	S. mansoni	PRJNA743359	SRR15032533	exome	10	0.943398	55.7804	0.937741	0.00249692
Sm.BR_PdV.2456.1	Brazil1	S. mansoni	PRJNA743359	SRR15032532	exome	10.1	0.939508	54.2197	0.901421	0.00410678
Sm.BR_PdV.2481.1	Brazil1	S. mansoni	PRJNA743359	SRR15032531	exome	4.6	0.944349	26.1656	0.64961	0.0229322
Sm.BR_PdV.2489.1	Brazil1	S. mansoni	PRJNA743359	SRR15032529	exome	8.6	0.945764	47.7492	0.888591	0.00481314
Sm.BR_PdV.2508.1	Brazil1	S. mansoni	PRJNA743359	SRR15032528	exome	10.2	0.941748	55.7054	0.925667	0.00313758
Sm.BR_PdV.2516.2	Brazil1	S. mansoni	PRJNA743359	SRR15032527	exome	6.6	0.915622	38.3031	0.617889	0.0653799
Sm.BR_PdV.2530.1	Brazil1	S. mansoni	PRJNA743359	SRR15032525	exome	8.8	0.938824	49.0331	0.78152	0.0148994
Sm.BR_PdV.2538.1	Brazil1	S. mansoni	PRJNA743359	SRR15032524	exome	8.6	0.960632	49.5093	0.937807	0.0027269
Sm.BR_PdV.2546.1	Brazil1	S. mansoni	PRJNA743359	SRR15032523	exome	10.7	0.941927	58.0185	0.933947	0.00246407
Sm.BR_PdV.2556.1	Brazil1	S. mansoni	PRJNA743359	SRR15032522	exome	7.1	0.951603	40.3701	0.923335	0.00264476
Sm.BR_PdV.2577.1	Brazil1	S. mansoni	PRJNA743359	SRR15032521	exome	7.1	0.959495	40.2603	0.847064	0.00719507
Sm.BR_PdV.4293.2	Brazil1	S. mansoni	PRJNA743359	SRR15032520	exome	6.6	0.957101	37.4256	0.816066	0.00903491
Sm.NE_Di158.1	Niger	S. mansoni	PRJNA560070	SRX6709407	exome	17.9	0.947625	103.704	0.931335	0.00344969
Sm.NE_Di186.1	Niger	S. mansoni	PRJNA560070	SRX6709406	exome	7.3	0.921418	43.2024	0.69554	0.0281725
Sm.NE_Di238.1	Niger	S. mansoni	PRJNA560070	SRX6709405	exome	9.3	0.959343	54.6754	0.899121	0.00517454
Sm.NE_Di297.1	Niger	S. mansoni	PRJNA560070	SRX6709404	exome	6.8	0.910351	39.2962	0.809429	0.00887064
Sm.NE_Di297.2	Niger	S. mansoni	PRJNA560070	SRX6709403	exome	8.4	0.869277	44.9345	0.784246	0.0134538
Sm.NE_Di68.2	Niger	S. mansoni	PRJNA560070	SRX6709358	exome	3.9	0.922347	23.9449	0.551639	0.0552115
Sm.NE_Na376.2	Niger	S. mansoni	PRJNA560070	SRX6709359	exome	11.4	0.883959	62.3066	0.893569	0.00520739
Sm.NE_Na381.1	Niger	S. mansoni	PRJNA560070	SRX6709360	exome	9.9	0.920506	57.7615	0.813092	0.0117125
Sm.NE_Na39.1	Niger	S. mansoni	PRJNA560070	SRX6709361	exome	20.5	0.941297	112.34	0.806374	0.0167228
Sm.NE_Na40.1	Niger	S. mansoni	PRJNA560070	SRX6709362	exome	9.4	0.962429	54.6568	0.924435	0.00297331
Sm.SN_Nd103.1	Senegal	S. mansoni	PRJNA560070	SRX6709386	exome	14	0.94527	82.4821	0.959031	0.00216838
Sm.SN_Nd109.1	Senegal	S. mansoni	PRJNA560070	SRX6709387	exome	25.8	0.937807	146.258	0.988255	0.00124846
Sm.SN_Nd114.1	Senegal	S. mansoni	PRJNA560070	SRX6709388	exome	14.3	0.962416	82.2442	0.962661	0.00213552
Sm.SN_Nd115.1	Senegal	S. mansoni	PRJNA560070	SRX6709389	exome	25.2	0.854118	125.907	0.975392	0.00169199
Sm.SN_Nd18.1	Senegal	S. mansoni	PRJNA560070	SRX6709390	exome	6.3	0.94282	38.1091	0.876008	0.00620945
Sm.SN_Nd22.1	Senegal	S. mansoni	PRJNA560070	SRX6709391	exome	16.7	0.94498	94.483	0.975639	0.0013306
Sm.SN_Nd24.1	Senegal	S. mansoni	PRJNA560070	SRX6709392	exome	12.8	0.936494	75.4998	0.915565	0.00418891
Sm.SN_Nd25.1	Senegal	S. mansoni	PRJNA560070	SRX6709393	exome	15.2	0.937286	86.9083	0.860846	0.0112854
Sm.SN_Nd34.1	Senegal	S. mansoni	PRJNA560070	SRX6709382	exome	15.1	0.92778	86.2689	0.904854	0.00565092
Sm.SN_Nd43.1	Senegal	S. mansoni	PRJNA560070	SRX6709348	exome	8.2	0.887483	44.0714	0.636435	0.0455524
Sm.SN_Nd47.1	Senegal	S. mansoni	PRJNA560070	SRX6709368	exome	9.5	0.921655	55.5738	0.831244	0.00972485
Sm.SN_Nd5.1	Senegal	S. mansoni	PRJNA560070	SRX6709366	exome	7.1	0.824487	36.7689	0.807441	0.0108419
Sm.SN_Nd5.2	Senegal	S. mansoni	PRJNA560070	SRX6709367	exome	12.6	0.921715	69.9422	0.919474	0.00399179
Sm.SN_Nd50.1	Senegal	S. mansoni	PRJNA560070	SRX6709369	exome	8.5	0.959371	49.1074	0.89871	0.00494456
Sm.SN_Nd54.1	Senegal	S. mansoni	PRJNA560070	SRX6709372	exome	15.1	0.957163	90.3581	0.963088	0.00223409
Sm.SN_Nd56.1	Senegal	S. mansoni	PRJNA560070	SRX6709373	exome	11.7	0.943292	68.4596	0.967014	0.00172485
Sm.SN_Nd77.1	Senegal	S. mansoni	PRJNA560070	SRX6709370	exome	13.2	0.939098	77.3567	0.953462	0.00249692
Sm.SN_Nd79.1	Senegal	S. mansoni	PRJNA560070	SRX6709371	exome	13.7	0.919235	75.3152	0.868698	0.00855852
Sm.SN_Nd9.1	Senegal	S. mansoni	PRJNA560070	SRX6709377	exome	6.5	0.830633	34.9844	0.758193	0.0119754
Sm.SN_Nd90.1	Senegal	S. mansoni	PRJNA560070	SRX6709376	exome	8.4	0.906891	49.0253	0.844715	0.00891992
Sm.SN_Te26.1	Senegal	S. mansoni	PRJNA560070	SRX6709412	exome	3.9	0.851538	21.3921	0.474382	0.0817906
Sm.SN_Te3.1	Senegal	S. mansoni	PRJNA560070	SRX6709411	exome	13.7	0.932877	80.151	0.835384	0.0120575
Sm.SN_Te49.1	Senegal	S. mansoni	PRJNA560070	SRX6709410	exome	9.6	0.904846	53.5776	0.504394	0.108583
Sm.SN_Te55.1	Senegal	S. mansoni	PRJNA560070	SRX6709409	exome	12.5	0.908061	70.3926	0.80961	0.014883
Sm.SN_Te68.1	Senegal	S. mansoni	PRJNA560070	SRX6709408	exome	14	0.93393	82.0171	0.853388	0.00850924
Sm.TZ_009.1.1	Tanzania	S. mansoni	PRJNA439266	SRX3829765	exome	5.2	0.775056	25.8188	0.769593	0.0125503
Sm.TZ_009.10.1	Tanzania	S. mansoni	PRJNA439266	SRX3829770	exome	12.6	0.929818	72.7283	0.869207	0.00706366
Sm.TZ_009.2.2	Tanzania	S. mansoni	PRJNA439266	SRX3829764	exome	3.1	0.936131	18.9119	0.705922	0.0132895
Sm.TZ_009.3.1	Tanzania	S. mansoni	PRJNA560070	SRX6709363	exome	4.5	0.901604	25.9622	0.809232	0.0093306
Sm.TZ_009.4.2	Tanzania	S. mansoni	PRJNA439266	SRX3829767	exome	7	0.906836	41.0012	0.724649	0.019614
Sm.TZ_009.5.2	Tanzania	S. mansoni	PRJNA439266	SRX3829766	exome	5.9	0.918215	35.0949	0.661191	0.0327392
Sm.TZ_009.6.1	Tanzania	S. mansoni	PRJNA439266	SRX3829769	exome	2.9	0.933614	17.5246	0.646554	0.0172649
Sm.TZ_009.7.1	Tanzania	S. mansoni	PRJNA439266	SRX3829768	exome	7.1	0.934759	40.1852	0.889462	0.00530595
Sm.TZ_009.8.2	Tanzania	S. mansoni	PRJNA439266	SRX3829771	exome	3.9	0.872896	22.1328	0.757421	0.0118275
Sm.TZ_009.9.1	Tanzania	S. mansoni	PRJNA560070	SRX6709364	exome	5	0.925548	29.0995	0.796632	0.0104476
Sm.TZ_055.1.3	Tanzania	S. mansoni	PRJNA560070	SRX6709353	exome	22.3	0.886229	111.623	0.966571	0.00215195
Sm.TZ_055.10.1	Tanzania	S. mansoni	PRJNA560070	SRX6709365	exome	4	0.79341	20.1811	0.686308	0.0157536
Sm.TZ_055.2.1	Tanzania	S. mansoni	PRJNA560070	SRX6709354	exome	3.7	0.851824	20.7053	0.530201	0.0612074
Sm.TZ_055.3.2	Tanzania	S. mansoni	PRJNA560070	SRX6709424	exome	7.5	0.799927	36.1001	0.689938	0.0215524
Sm.TZ_055.5.1	Tanzania	S. mansoni	PRJNA560070	SRX6709422	exome	10.6	0.904127	58.0449	0.94763	0.00326899
Sm.TZ_055.6.1	Tanzania	S. mansoni	PRJNA560070	SRX6709425	exome	10.3	0.675632	42.3822	0.75448	0.0186776
Sm.TZ_055.7.1	Tanzania	S. mansoni	PRJNA560070	SRX6709424	exome	10.9	0.915526	60.3379	0.959573	0.00229979
Sm.TZ_055.8.1	Tanzania	S. mansoni	PRJNA560070	SRX6709419	exome	9.6	0.846797	49.5935	0.843072	0.00870637
Sm.TZ_074N.1.2	Tanzania	S. mansoni	PRJNA560070	SRX6709421	exome	4.9	0.915133	29.4463	0.673363	0.0221602
Sm.TZ_074N.10.2	Tanzania	S. mansoni	PRJNA560070	SRX6709418	exome	3.3	0.846261	17.2117	0.668074	0.0145544
Sm.TZ_074N.2.2	Tanzania	S. mansoni	PRJNA560070	SRX6709420	exome	3.9	0.910752	22.9721	0.739745	0.0127803
Sm.TZ_074N.3.2	Tanzania	S. mansoni	PRJNA560070	SRX6709417	exome	7.5	0.92394	44.2452	0.878752	0.0058152
Sm.TZ_074N.4.1	Tanzania	S. mansoni	PRJNA560070	SRX6709416	exome	6.6	0.907737	37.8626	0.883499	0.00537166
Sm.TZ_074N.6.3	Tanzania	S. mansoni	PRJNA560070	SRX6709380	exome	7	0.918597	39.1733	0.919392	0.00384394
Sm.TZ_074N.7.2	Tanzania	S. mansoni	PRJNA560070	SRX6709381	exome	5.6	0.884056	31.0969	0.859515	0.00625873
Sm.TZ_074N.8.1	Tanzania	S. mansoni	PRJNA560070	SRX6709378	exome	3.9	0.882876	21.5003	0.675433	0.0212567
Sm.TZ_074N.9.1	Tanzania	S. mansoni	PRJNA560070	SRX6709379	exome	4.9	0.900095	26.7504	0.525355	0.0735277
Sm.TZ_077.2.1	Tanzania	S. mansoni	PRJNA560070	SRX6709400	exome	12.1	0.924566	68.4675	0.970875	0.00249692
Sm.TZ_077.3.1	Tanzania	S. mansoni	PRJNA560070	SRX6709402	exome	5.1	0.900739	28.8751	0.793758	0.00988912
Sm.TZ_077.4.2	Tanzania	S. mansoni	PRJNA560070	SRX6709374	exome	3	0.772998	15.1602	0.457561	0.060616
Sm.TZ_077.5.1	Tanzania	S. mansoni	PRJNA560070	SRX6709375	exome	5.3	0.890831	29.5928	0.854456	0.00681725
Sm.TZ_077.6.1	Tanzania	S. mansoni	PRJNA560070	SRX6709385	exome	3.8	0.888827	21.31	0.68593	0.0178563
Sm.TZ_077.7.3	Tanzania	S. mansoni	PRJNA560070	SRX6709343	exome	7.6	0.87194	38.5421	0.801462	0.0109897
Sm.TZ_077.8.1	Tanzania	S. mansoni	PRJNA560070	SRX6709347	exome	7.9	0.89047	42.8523	0.907236	0.00486242
Sm.TZ_077.9.2	Tanzania	S. mansoni	PRJNA560070	SRX6709413	exome	11.4	0.85767	59.5293	0.956057	0.00326899
Sm.TZ_086.1.1	Tanzania	S. mansoni	PRJNA560070	SRX6709395	exome	6.6	0.940606	39.522	0.825183	0.00931417
Sm.TZ_086.2.3	Tanzania	S. mansoni	PRJNA560070	SRX6709394	exome	13.5	0.926981	74.5765	0.929232	0.00386037
Sm.TZ_086.3.1	Tanzania	S. mansoni	PRJNA560070	SRX6709344	exome	19.3	0.859768	94.9953	0.958226	0.0030883
Sm.TZ_086.4.2	Tanzania	S. mansoni	PRJNA560070	SRX6709345	exome	7	0.924931	38.8941	0.888871	0.00459959
Sm.TZ_086.5.1	Tanzania	S. mansoni	PRJNA560070	SRX6709351	exome	13	0.907696	68.5415	0.969084	0.00228337
Sm.TZ_086.6.1	Tanzania	S. mansoni	PRJNA560070	SRX6709352	exome	9.5	0.910915	52.5371	0.936279	0.00326899
Sm.TZ_086.7.1	Tanzania	S. mansoni	PRJNA560070	SRX6709415	exome	9.7	0.916633	55.0055	0.862522	0.00755647
Sm.TZ_086.8.1	Tanzania	S. mansoni	PRJNA560070	SRX6709414	exome	7.5	0.874053	40.4441	0.851154	0.00762218
Sm.TZ_134.1.1	Tanzania	S. mansoni	PRJNA560070	SRX6709346	exome	9.9	0.913815	55.2558	0.940945	0.00282546
Sm.TZ_134.2.2	Tanzania	S. mansoni	PRJNA560070	SRX6709384	exome	6.4	0.81283	33.8659	0.60501	0.0513511
Sm.TZ_134.4.1	Tanzania	S. mansoni	PRJNA560070	SRX6709350	exome	4.8	0.885763	26.7068	0.692353	0.0200411
Sm.TZ_134.5.1	Tanzania	S. mansoni	PRJNA560070	SRX6709399	exome	4.1	0.849918	22.844	0.701175	0.017232
Sm.TZ_134.6.1	Tanzania	S. mansoni	PRJNA560070	SRX6709383	exome	9.1	0.86185	48.4438	0.808608	0.0110554
Sm.TZ_141.1.1	Tanzania	S. mansoni	PRJNA560070	SRX6709349	exome	2.7	0.896939	15.3892	0.585873	0.0231786
Sm.TZ_141.3.1	Tanzania	S. mansoni	PRJNA560070	SRX6709342	exome	11.5	0.865777	60.8317	0.864312	0.00773717
Sm.TZ_141.4.2	Tanzania	S. mansoni	PRJNA560070	SRX6709355	exome	6.1	0.641179	24.1846	0.621602	0.0328871
Sm.TZ_141.5.3	Tanzania	S. mansoni	PRJNA560070	SRX6709401	exome	5.3	0.872827	27.3691	0.790357	0.0107269
Sm.TZ_141.6.1	Tanzania	S. mansoni	PRJNA560070	SRX6709397	exome	4	0.860929	21.3772	0.612287	0.0330349
Sm.TZ_141.7.1	Tanzania	S. mansoni	PRJNA560070	SRX6709396	exome	3.4	0.828502	17.5304	0.630193	0.0224066
Sm.TZ_141.8.1	Tanzania	S. mansoni	PRJNA560070	SRX6709356	exome	3.9	0.881593	22.5407	0.775097	0.00913347
ERR046038	Puerto Rico	S. mansoni	PRJEB2320	ERR046038	genome	92	0.939331	44.2935	0.997897	0.000542094
ERR539847	Guadeloupe	S. mansoni	PRJEB3054	ERR539847	genome	37.2	0.748989	15.0244	0.88368	0.00131417
ERR539848	Guadeloupe	S. mansoni	PRJEB3054	ERR539848	genome	41.5	0.78677	16.0928	0.871146	0.00182341
ERR103050	Cameroon	S. mansoni	PRJEB2679	ERR103050	genome	92.2	0.979287	44.1073	0.995745	0.00129774
ERR103049	Senegal	S. mansoni	PRJEB2679	ERR103049	genome	124.7	0.966791	64.5302	0.996337	0.00160986
ERR119614	Kenya	S. mansoni	PRJEB2679	ERR119614	genome	124.4	0.984393	60.7524	0.99609	0.00159343
ERR119615	Uganda	S. mansoni	PRJEB2679	ERR119615	genome	118.9	0.976313	59.6244	0.996386	0.00129774
ERR997461	Uganda	S. mansoni	PRJEB3054	ERR997461	genome	118.7	0.960491	65.4787	0.995302	0.00172485
1 Samples from Brazil were collected under the SISBio permission 42216-1 and the genetic material accessed under the SISGEN permission AF9F2BF

## Sheet: sTable 2 - Tajima's D
Supplemental Table 2. Tajima's D calculated from genome wide SNPs
	mean Tajima's D	S.E.	95% Conf. Ints.		n	T-Test vs Brazil
						t	p
S. rodhaini	0.478658	0.027468	0.22038	0.328053	1712	Na	Na
Caribbean	0.929211	0.0300698	0.870275	0.988147	1292	Na	Na
Brazil	0.034	0.0260372	-0.0175303	0.0845338	2199	Na	Na
Niger	-0.578953	0.023115	-0.624258	-0.533649	1962	17.59	7.4e-67
Senegal	-1.41712	0.0194333	-1.41325	-1.33707	2226	43.4	0
Tanzania	-0.72876	0.016865	-0.772071	-0.705961	2348	24.9	6.2e-127

## Sheet: sTable 3 - TD, Pi selected
Supplemental Table 3. Tajima's D and nucleotide diversity in target regions vs. genome-wide averages
	Genome-wide	Selected Regions	t	p
Tajima's D
Brazil	0.034	-1.2185	-11.6317	9.14415e-15
Niger	-0.578953	-1.01757	-4.11056	0.000220401
Senegal	-1.41712	-1.8162	-8.11687	1.66833e-11
Pi
Brazil	0.000692591	0.000222243	-9.41623	8.93859e-14
Niger	0.000599777	0.000245861	-7.91917	2.1397e-11
Senegal	0.000496847	0.00017477	-11.1849	3.43689e-23

## Sheet: sTable 4 - Selection criteria
Supplemental Table 4. Results of each test and relevant criteria used to determin regions of selection
Chrom	Pos	Gene	Population	> simulated H	> simulated LR	99th percentile H	99th percentile LR	FDR < 0.5 pcadapt	Non-neutral region	Putative region of selection
1	2355585	Smp_346460	Brazil	TRUE	FALSE	TRUE	FALSE	FALSE	TRUE	FALSE
1	2364807	Smp_346460	Brazil	TRUE	FALSE	TRUE	FALSE	FALSE	TRUE	FALSE
1	3252525	Smp_241980	Brazil	TRUE	FALSE	TRUE	FALSE	FALSE	TRUE	FALSE
1	3252531	Smp_241980	Brazil	TRUE	FALSE	TRUE	FALSE	FALSE	TRUE	FALSE
1	3252536	Smp_241980	Brazil	TRUE	FALSE	TRUE	FALSE	FALSE	TRUE	FALSE
1	3252537	Smp_241980	Brazil	TRUE	FALSE	TRUE	FALSE	FALSE	TRUE	FALSE
1	3252545	Smp_241980	Brazil	TRUE	FALSE	TRUE	FALSE	FALSE	TRUE	FALSE
1	3252546	Smp_241980	Brazil	TRUE	FALSE	TRUE	FALSE	FALSE	TRUE	FALSE
1	3252549	Smp_241980	Brazil	TRUE	FALSE	TRUE	FALSE	FALSE	TRUE	FALSE
1	3252552	Smp_241980	Brazil	TRUE	FALSE	TRUE	FALSE	FALSE	TRUE	FALSE
1	3252648	Smp_241980	Brazil	TRUE	FALSE	TRUE	FALSE	FALSE	TRUE	FALSE
1	3252649	Smp_241980	Brazil	TRUE	FALSE	TRUE	FALSE	FALSE	TRUE	FALSE
1	3252657	Smp_241980	Brazil	TRUE	FALSE	TRUE	FALSE	FALSE	TRUE	FALSE
1	3252674	Smp_241980	Brazil	TRUE	FALSE	TRUE	FALSE	FALSE	TRUE	FALSE
1	3252678	Smp_241980	Brazil	TRUE	FALSE	TRUE	FALSE	FALSE	TRUE	FALSE
1	3252685	Smp_241980	Brazil	TRUE	FALSE	TRUE	FALSE	FALSE	TRUE	FALSE
1	3254102	Smp_241980	Brazil	FALSE	FALSE	TRUE	FALSE	FALSE	TRUE	FALSE
1	3254126	Smp_241980	Brazil	FALSE	FALSE	TRUE	FALSE	FALSE	TRUE	FALSE
1	3254310	Smp_241980	Brazil	FALSE	FALSE	TRUE	FALSE	FALSE	TRUE	FALSE
1	3254317	Smp_241980	Brazil	FALSE	FALSE	FALSE	FALSE	FALSE	TRUE	FALSE
1	3254360	Smp_241980	Brazil	FALSE	FALSE	FALSE	FALSE	FALSE	TRUE	FALSE
1	3254375	Smp_241980	Brazil	FALSE	FALSE	FALSE	FALSE	FALSE	TRUE	FALSE
1	3254376	Smp_241980	Brazil	FALSE	FALSE	FALSE	FALSE	FALSE	TRUE	FALSE
1	3262273	Smp_241980	Brazil	FALSE	FALSE	FALSE	FALSE	FALSE	TRUE	FALSE
1	3262304	Smp_241980	Brazil	FALSE	FALSE	FALSE	FALSE	FALSE	TRUE	FALSE
1	3262318	Smp_241980	Brazil	FALSE	FALSE	FALSE	FALSE	FALSE	TRUE	FALSE
1	3262330	Smp_241980	Brazil	FALSE	FALSE	FALSE	FALSE	FALSE	TRUE	FALSE
1	3262341	Smp_241980	Brazil	FALSE	FALSE	FALSE	FALSE	FALSE	TRUE	FALSE
1	3262365	Smp_241980	Brazil	FALSE	FALSE	FALSE	FALSE	FALSE	TRUE	FALSE
1	3262366	Smp_241980	Brazil	FALSE	FALSE	FALSE	FALSE	FALSE	TRUE	FALSE
1	3262383	Smp_241980	Brazil	FALSE	FALSE	FALSE	FALSE	FALSE	TRUE	FALSE
1	3262396	Smp_241980	Brazil	FALSE	FALSE	FALSE	FALSE	FALSE	TRUE	FALSE
1	3262403	Smp_241980	Brazil	FALSE	FALSE	FALSE	FALSE	FALSE	TRUE	FALSE
1	3262404	Smp_241980	Brazil	FALSE	FALSE	FALSE	FALSE	FALSE	TRUE	FALSE
1	3262438	Smp_241980	Brazil	FALSE	FALSE	FALSE	FALSE	FALSE	TRUE	FALSE
1	3262439	Smp_241980	Brazil	FALSE	FALSE	FALSE	FALSE	FALSE	TRUE	FALSE
1	3262440	Smp_241980	Brazil	FALSE	FALSE	FALSE	FALSE	FALSE	TRUE	FALSE
1	3262451	Smp_241980	Brazil	FALSE	FALSE	FALSE	FALSE	FALSE	TRUE	FALSE
1	3269944	Smp_241980	Brazil	TRUE	FALSE	TRUE	FALSE	FALSE	TRUE	FALSE
1	3269960	Smp_241980	Brazil	TRUE	FALSE	TRUE	FALSE	FALSE	TRUE	FALSE
1	3269966	Smp_241980	Brazil	TRUE	FALSE	TRUE	FALSE	FALSE	TRUE	FALSE
1	3269973	Smp_241980	Brazil	TRUE	FALSE	TRUE	FALSE	FALSE	TRUE	FALSE
1	3270004	Smp_241980	Brazil	TRUE	FALSE	TRUE	FALSE	FALSE	TRUE	FALSE
1	3272244	Smp_241980	Brazil	TRUE	FALSE	TRUE	FALSE	FALSE	TRUE	FALSE
1	3272247	Smp_241980	Brazil	TRUE	FALSE	TRUE	FALSE	FALSE	TRUE	FALSE
1	3272263	Smp_241980	Brazil	FALSE	FALSE	TRUE	FALSE	FALSE	FALSE	FALSE
1	3272264	Smp_241980	Brazil	FALSE	FALSE	TRUE	FALSE	FALSE	FALSE	FALSE
1	3272272	Smp_241980	Brazil	FALSE	FALSE	TRUE	FALSE	FALSE	FALSE	FALSE
1	3272275	Smp_241980	Brazil	FALSE	FALSE	TRUE	FALSE	FALSE	FALSE	FALSE
1	3272277	Smp_241980	Brazil	FALSE	FALSE	TRUE	FALSE	FALSE	FALSE	FALSE
1	8110038	Smp_152190	Brazil	FALSE	TRUE	FALSE	FALSE	FALSE	TRUE	FALSE
1	8110073	Smp_152190	Brazil	FALSE	TRUE	FALSE	FALSE	FALSE	TRUE	FALSE
1	8110109	Smp_152190	Brazil	FALSE	TRUE	FALSE	FALSE	FALSE	TRUE	FALSE
1	8110120	Smp_152190	Brazil	FALSE	TRUE	FALSE	FALSE	FALSE	TRUE	FALSE
1	8110124	Smp_152190	Brazil	FALSE	TRUE	FALSE	FALSE	FALSE	TRUE	FALSE
1	8110214	Smp_152190	Brazil	FALSE	TRUE	FALSE	FALSE	FALSE	TRUE	FALSE
1	8110266	Smp_152190	Brazil	FALSE	TRUE	FALSE	FALSE	FALSE	TRUE	FALSE
1	8110284	Smp_152190	Brazil	FALSE	TRUE	FALSE	FALSE	FALSE	TRUE	FALSE
1	8110339	Smp_152190	Brazil	FALSE	TRUE	FALSE	FALSE	FALSE	TRUE	FALSE
1	8110347	Smp_152190	Brazil	FALSE	TRUE	FALSE	FALSE	FALSE	TRUE	FALSE
1	8110353	Smp_152190	Brazil	FALSE	TRUE	FALSE	FALSE	FALSE	TRUE	FALSE
1	8110355	Smp_152190	Brazil	FALSE	TRUE	FALSE	FALSE	FALSE	TRUE	FALSE
1	8115486	Smp_152190	Brazil	FALSE	TRUE	FALSE	FALSE	FALSE	TRUE	FALSE
1	8115489	Smp_152190	Brazil	FALSE	TRUE	FALSE	FALSE	FALSE	TRUE	FALSE
1	8115491	Smp_152190	Brazil	FALSE	TRUE	FALSE	FALSE	FALSE	TRUE	FALSE
1	8115513	Smp_152190	Brazil	FALSE	TRUE	FALSE	FALSE	FALSE	TRUE	FALSE
1	8115520	Smp_152190	Brazil	FALSE	TRUE	FALSE	FALSE	FALSE	TRUE	FALSE
1	8118268	Smp_152190	Brazil	FALSE	TRUE	FALSE	FALSE	FALSE	TRUE	FALSE
1	8118281	Smp_152190	Brazil	FALSE	TRUE	FALSE	FALSE	FALSE	TRUE	FALSE
1	8118332	Smp_152190	Brazil	FALSE	TRUE	FALSE	FALSE	FALSE	TRUE	FALSE
1	8132588	Smp_152200	Brazil	FALSE	TRUE	FALSE	FALSE	FALSE	TRUE	FALSE
1	8132638	Smp_152200	Brazil	FALSE	TRUE	FALSE	FALSE	FALSE	TRUE	FALSE
1	8132644	Smp_152200	Brazil	FALSE	TRUE	FALSE	FALSE	FALSE	TRUE	FALSE
1	8132653	Smp_152200	Brazil	FALSE	TRUE	FALSE	FALSE	FALSE	TRUE	FALSE
1	8132657	Smp_152200	Brazil	FALSE	TRUE	FALSE	FALSE	FALSE	TRUE	FALSE
1	8132662	Smp_152200	Brazil	FALSE	TRUE	FALSE	FALSE	FALSE	TRUE	FALSE
1	8132666	Smp_152200	Brazil	FALSE	TRUE	FALSE	FALSE	FALSE	TRUE	FALSE
1	8132672	Smp_152200	Brazil	FALSE	TRUE	FALSE	FALSE	FALSE	TRUE	FALSE
1	8132676	Smp_152200	Brazil	FALSE	TRUE	FALSE	FALSE	FALSE	TRUE	FALSE
1	8132678	Smp_152200	Brazil	FALSE	TRUE	FALSE	FALSE	FALSE	TRUE	FALSE
1	8132681	Smp_152200	Brazil	FALSE	TRUE	FALSE	FALSE	FALSE	TRUE	FALSE
1	8132682	Smp_152200	Brazil	FALSE	TRUE	FALSE	FALSE	FALSE	TRUE	FALSE
1	8136150	Smp_152200	Brazil	FALSE	TRUE	FALSE	FALSE	FALSE	TRUE	FALSE
1	8136221	Smp_152200	Brazil	FALSE	TRUE	FALSE	FALSE	FALSE	TRUE	FALSE
1	8136235	Smp_152200	Brazil	FALSE	TRUE	FALSE	FALSE	FALSE	TRUE	FALSE
1	8136237	Smp_152200	Brazil	FALSE	TRUE	FALSE	FALSE	FALSE	TRUE	FALSE
1	8136334	Smp_152200	Brazil	FALSE	TRUE	FALSE	FALSE	FALSE	TRUE	FALSE
1	8136339	Smp_152200	Brazil	FALSE	TRUE	FALSE	FALSE	FALSE	TRUE	FALSE
1	8137476	Smp_152200	Brazil	FALSE	TRUE	FALSE	FALSE	FALSE	TRUE	FALSE
1	8137494	Smp_152200	Brazil	FALSE	TRUE	FALSE	FALSE	FALSE	TRUE	FALSE
1	8137509	Smp_152200	Brazil	FALSE	TRUE	FALSE	FALSE	FALSE	TRUE	FALSE
1	8137518	Smp_152200	Brazil	FALSE	TRUE	FALSE	FALSE	FALSE	TRUE	FALSE
1	8137529	Smp_152200	Brazil	FALSE	TRUE	FALSE	FALSE	FALSE	TRUE	FALSE
1	8137582	Smp_152200	Brazil	FALSE	TRUE	FALSE	FALSE	FALSE	TRUE	FALSE
1	8137583	Smp_152200	Brazil	FALSE	TRUE	FALSE	FALSE	FALSE	TRUE	FALSE
1	8137594	Smp_152200	Brazil	FALSE	TRUE	FALSE	FALSE	FALSE	TRUE	FALSE
1	8137596	Smp_152200	Brazil	FALSE	TRUE	FALSE	FALSE	FALSE	TRUE	FALSE
1	8137599	Smp_152200	Brazil	FALSE	TRUE	FALSE	FALSE	FALSE	TRUE	FALSE
1	8137616	Smp_152200	Brazil	FALSE	TRUE	FALSE	FALSE	FALSE	TRUE	FALSE
1	8137639	Smp_152200	Brazil	FALSE	TRUE	FALSE	FALSE	FALSE	TRUE	FALSE
1	8137653	Smp_152200	Brazil	FALSE	TRUE	FALSE	FALSE	FALSE	TRUE	FALSE
1	8137683	Smp_152200	Brazil	FALSE	TRUE	FALSE	FALSE	FALSE	TRUE	FALSE
1	8137739	Smp_152200	Brazil	FALSE	TRUE	FALSE	FALSE	FALSE	TRUE	FALSE
1	8137759	Smp_152200	Brazil	FALSE	TRUE	FALSE	FALSE	FALSE	TRUE	FALSE
1	8137762	Smp_152200	Brazil	FALSE	TRUE	FALSE	FALSE	FALSE	TRUE	FALSE
1	8137765	Smp_152200	Brazil	FALSE	TRUE	FALSE	FALSE	FALSE	TRUE	FALSE
1	8137791	Smp_152200	Brazil	FALSE	TRUE	FALSE	FALSE	FALSE	TRUE	FALSE
1	8137807	Smp_152200	Brazil	FALSE	TRUE	FALSE	FALSE	FALSE	TRUE	FALSE
1	8137903	Smp_152200	Brazil	FALSE	TRUE	FALSE	FALSE	FALSE	TRUE	FALSE
1	8137907	Smp_152200	Brazil	FALSE	TRUE	FALSE	FALSE	FALSE	TRUE	FALSE
1	8137912	Smp_152200	Brazil	FALSE	TRUE	FALSE	FALSE	FALSE	TRUE	FALSE
1	8137915	Smp_152200	Brazil	FALSE	TRUE	FALSE	FALSE	FALSE	TRUE	FALSE
1	8137922	Smp_152200	Brazil	FALSE	TRUE	FALSE	FALSE	FALSE	TRUE	FALSE
1	8137931	Smp_152200	Brazil	FALSE	TRUE	FALSE	FALSE	FALSE	TRUE	FALSE
1	8137957	Smp_152200	Brazil	FALSE	TRUE	FALSE	FALSE	FALSE	TRUE	FALSE
1	8138020	Smp_152200	Brazil	FALSE	TRUE	FALSE	FALSE	FALSE	TRUE	FALSE
1	8138041	Smp_152200	Brazil	FALSE	TRUE	FALSE	FALSE	FALSE	TRUE	FALSE
1	8138075	Smp_152200	Brazil	FALSE	TRUE	FALSE	FALSE	FALSE	TRUE	FALSE
1	8138084	Smp_152200	Brazil	FALSE	TRUE	FALSE	FALSE	FALSE	TRUE	FALSE
1	8138086	Smp_152200	Brazil	FALSE	TRUE	FALSE	FALSE	FALSE	TRUE	FALSE
1	8138097	Smp_152200	Brazil	FALSE	TRUE	FALSE	FALSE	FALSE	TRUE	FALSE
1	8138101	Smp_152200	Brazil	FALSE	TRUE	FALSE	FALSE	FALSE	TRUE	FALSE
1	8138116	Smp_152200	Brazil	FALSE	TRUE	FALSE	FALSE	FALSE	TRUE	FALSE
1	8145434	NULL	Brazil	FALSE	TRUE	FALSE	FALSE	FALSE	TRUE	FALSE
1	8145438	NULL	Brazil	FALSE	TRUE	FALSE	FALSE	FALSE	TRUE	FALSE
1	8145440	NULL	Brazil	FALSE	TRUE	FALSE	FALSE	FALSE	TRUE	FALSE
1	8145442	NULL	Brazil	FALSE	TRUE	FALSE	FALSE	FALSE	TRUE	FALSE
1	8145452	NULL	Brazil	FALSE	TRUE	FALSE	FALSE	FALSE	TRUE	FALSE
1	8145512	NULL	Brazil	FALSE	TRUE	FALSE	FALSE	FALSE	TRUE	FALSE
1	8165497	Smp_152220	Brazil	FALSE	TRUE	FALSE	FALSE	FALSE	TRUE	FALSE
1	8165601	Smp_152220	Brazil	FALSE	TRUE	FALSE	FALSE	FALSE	TRUE	FALSE
1	8165649	Smp_152220	Brazil	FALSE	TRUE	FALSE	FALSE	FALSE	TRUE	FALSE
1	8165665	Smp_152220	Brazil	FALSE	TRUE	FALSE	FALSE	FALSE	TRUE	FALSE
1	8165677	Smp_152220	Brazil	FALSE	TRUE	FALSE	FALSE	FALSE	TRUE	FALSE
1	8165731	Smp_152220	Brazil	FALSE	TRUE	FALSE	FALSE	FALSE	TRUE	FALSE
1	8165797	Smp_152220	Brazil	FALSE	TRUE	FALSE	FALSE	FALSE	TRUE	FALSE
1	8165814	Smp_152220	Brazil	FALSE	TRUE	FALSE	FALSE	FALSE	TRUE	FALSE
1	8165892	Smp_152220	Brazil	FALSE	TRUE	FALSE	FALSE	FALSE	TRUE	FALSE
1	8165914	Smp_152220	Brazil	FALSE	TRUE	FALSE	FALSE	FALSE	TRUE	FALSE
1	8165922	Smp_152220	Brazil	FALSE	TRUE	FALSE	FALSE	FALSE	TRUE	FALSE
1	8165950	Smp_152220	Brazil	FALSE	TRUE	FALSE	FALSE	FALSE	TRUE	FALSE
1	8165976	Smp_152220	Brazil	FALSE	TRUE	FALSE	FALSE	FALSE	TRUE	FALSE
1	8168083	Smp_152220	Brazil	FALSE	TRUE	FALSE	FALSE	FALSE	TRUE	FALSE
1	8168136	Smp_152220	Brazil	FALSE	TRUE	FALSE	FALSE	FALSE	TRUE	FALSE
1	8168151	Smp_152220	Brazil	FALSE	TRUE	FALSE	FALSE	FALSE	TRUE	FALSE
1	8168156	Smp_152220	Brazil	FALSE	TRUE	FALSE	FALSE	FALSE	TRUE	FALSE
1	8168172	Smp_152220	Brazil	FALSE	TRUE	FALSE	FALSE	FALSE	TRUE	FALSE
1	8170566	Smp_152220	Brazil	FALSE	TRUE	FALSE	FALSE	FALSE	TRUE	FALSE
1	8170572	Smp_152220	Brazil	FALSE	TRUE	FALSE	FALSE	FALSE	TRUE	FALSE
1	8176631	Smp_152220	Brazil	FALSE	TRUE	FALSE	FALSE	FALSE	TRUE	FALSE
1	8176650	Smp_152220	Brazil	FALSE	TRUE	FALSE	FALSE	FALSE	TRUE	FALSE
1	8176674	Smp_152220	Brazil	FALSE	TRUE	FALSE	FALSE	FALSE	TRUE	FALSE
1	8177831	Smp_152220	Brazil	FALSE	TRUE	FALSE	FALSE	FALSE	TRUE	FALSE
1	8177843	Smp_152220	Brazil	FALSE	TRUE	FALSE	FALSE	FALSE	TRUE	FALSE
1	8177847	Smp_152220	Brazil	FALSE	TRUE	FALSE	FALSE	FALSE	TRUE	FALSE
1	8187036	Smp_152220	Brazil	FALSE	TRUE	FALSE	FALSE	FALSE	TRUE	FALSE
1	8187084	Smp_152220	Brazil	FALSE	TRUE	FALSE	FALSE	FALSE	TRUE	FALSE
1	8187115	Smp_152220	Brazil	FALSE	TRUE	FALSE	FALSE	FALSE	TRUE	FALSE
1	8187130	Smp_152220	Brazil	FALSE	TRUE	FALSE	FALSE	FALSE	TRUE	FALSE
1	8187138	Smp_152220	Brazil	FALSE	TRUE	FALSE	FALSE	FALSE	TRUE	FALSE
1	8187152	Smp_152220	Brazil	FALSE	TRUE	FALSE	FALSE	FALSE	TRUE	FALSE
1	8187162	Smp_152220	Brazil	FALSE	TRUE	FALSE	FALSE	FALSE	TRUE	FALSE
1	8187171	Smp_152220	Brazil	FALSE	TRUE	FALSE	FALSE	FALSE	TRUE	FALSE
1	8187177	Smp_152220	Brazil	FALSE	TRUE	FALSE	FALSE	FALSE	TRUE	FALSE
1	8187195	Smp_152220	Brazil	FALSE	TRUE	FALSE	FALSE	FALSE	TRUE	FALSE
1	8187207	Smp_152220	Brazil	FALSE	TRUE	FALSE	FALSE	FALSE	TRUE	FALSE
1	8187214	Smp_152220	Brazil	FALSE	TRUE	FALSE	FALSE	FALSE	TRUE	FALSE
1	8187222	Smp_152220	Brazil	FALSE	TRUE	FALSE	FALSE	FALSE	TRUE	FALSE
1	8187228	Smp_152220	Brazil	FALSE	TRUE	FALSE	FALSE	FALSE	TRUE	FALSE
1	8187230	Smp_152220	Brazil	FALSE	TRUE	FALSE	FALSE	FALSE	TRUE	FALSE
1	8187235	Smp_152220	Brazil	FALSE	TRUE	FALSE	FALSE	FALSE	TRUE	FALSE
1	8187236	Smp_152220	Brazil	FALSE	TRUE	FALSE	FALSE	FALSE	TRUE	FALSE
1	8187246	Smp_152220	Brazil	FALSE	TRUE	FALSE	FALSE	FALSE	TRUE	FALSE
1	8187251	Smp_152220	Brazil	FALSE	TRUE	FALSE	FALSE	FALSE	TRUE	FALSE
1	8187267	Smp_152220	Brazil	FALSE	TRUE	FALSE	FALSE	FALSE	TRUE	FALSE
1	8198036	Smp_056200	Brazil	FALSE	FALSE	FALSE	FALSE	FALSE	TRUE	FALSE
1	8198047	Smp_056200	Brazil	FALSE	FALSE	FALSE	FALSE	FALSE	TRUE	FALSE
1	8198059	Smp_056200	Brazil	FALSE	FALSE	FALSE	FALSE	FALSE	TRUE	FALSE
1	8200052	Smp_056200	Brazil	FALSE	FALSE	FALSE	FALSE	FALSE	TRUE	FALSE
1	8200065	Smp_056200	Brazil	FALSE	FALSE	FALSE	FALSE	FALSE	TRUE	FALSE
1	8200071	Smp_056200	Brazil	FALSE	FALSE	FALSE	FALSE	FALSE	TRUE	FALSE
1	8200101	Smp_056200	Brazil	FALSE	FALSE	FALSE	FALSE	FALSE	TRUE	FALSE
1	8200110	Smp_056200	Brazil	FALSE	FALSE	FALSE	FALSE	FALSE	TRUE	FALSE
1	8200116	Smp_056200	Brazil	FALSE	FALSE	FALSE	FALSE	FALSE	TRUE	FALSE
1	8200135	Smp_056200	Brazil	FALSE	FALSE	FALSE	FALSE	FALSE	TRUE	FALSE
1	8200158	Smp_056200	Brazil	FALSE	FALSE	FALSE	FALSE	FALSE	TRUE	FALSE
1	8200167	Smp_056200	Brazil	FALSE	FALSE	FALSE	FALSE	FALSE	TRUE	FALSE
1	8200173	Smp_056200	Brazil	FALSE	FALSE	FALSE	FALSE	FALSE	TRUE	FALSE
1	8200221	Smp_056200	Brazil	FALSE	FALSE	FALSE	FALSE	FALSE	TRUE	FALSE
1	8200233	Smp_056200	Brazil	FALSE	FALSE	FALSE	FALSE	FALSE	TRUE	FALSE
1	8200284	Smp_056200	Brazil	FALSE	FALSE	FALSE	FALSE	FALSE	TRUE	FALSE
1	8200316	Smp_056200	Brazil	FALSE	FALSE	FALSE	FALSE	FALSE	TRUE	FALSE
1	8200320	Smp_056200	Brazil	FALSE	FALSE	FALSE	FALSE	FALSE	TRUE	FALSE
1	8200335	Smp_056200	Brazil	FALSE	FALSE	FALSE	FALSE	FALSE	TRUE	FALSE
1	8200338	Smp_056200	Brazil	FALSE	FALSE	FALSE	FALSE	FALSE	TRUE	FALSE
1	8200344	Smp_056200	Brazil	FALSE	FALSE	FALSE	FALSE	FALSE	TRUE	FALSE
1	8200347	Smp_056200	Brazil	FALSE	FALSE	FALSE	FALSE	FALSE	TRUE	FALSE
1	8200350	Smp_056200	Brazil	FALSE	FALSE	FALSE	FALSE	FALSE	TRUE	FALSE
1	8200365	Smp_056200	Brazil	FALSE	FALSE	FALSE	FALSE	FALSE	TRUE	FALSE
1	8200368	Smp_056200	Brazil	FALSE	FALSE	FALSE	FALSE	FALSE	TRUE	FALSE
1	8210471	Smp_056200	Brazil	FALSE	FALSE	FALSE	FALSE	FALSE	TRUE	FALSE
1	8210472	Smp_056200	Brazil	FALSE	FALSE	FALSE	FALSE	FALSE	TRUE	FALSE
1	8210479	Smp_056200	Brazil	FALSE	FALSE	FALSE	FALSE	FALSE	TRUE	FALSE
1	8210504	Smp_056200	Brazil	FALSE	FALSE	FALSE	FALSE	FALSE	TRUE	FALSE
1	8210564	Smp_056200	Brazil	FALSE	FALSE	FALSE	FALSE	FALSE	TRUE	FALSE
1	8212262	Smp_056200	Brazil	FALSE	FALSE	FALSE	FALSE	FALSE	TRUE	FALSE
1	8214813	Smp_056200	Brazil	FALSE	FALSE	FALSE	FALSE	FALSE	TRUE	FALSE
1	8214846	Smp_056200	Brazil	FALSE	FALSE	FALSE	FALSE	FALSE	TRUE	FALSE
1	8214847	Smp_056200	Brazil	FALSE	FALSE	FALSE	FALSE	FALSE	TRUE	FALSE
1	8214853	Smp_056200	Brazil	FALSE	FALSE	FALSE	FALSE	FALSE	TRUE	FALSE
1	8214854	Smp_056200	Brazil	FALSE	FALSE	FALSE	FALSE	FALSE	TRUE	FALSE
1	8214858	Smp_056200	Brazil	FALSE	FALSE	FALSE	FALSE	FALSE	TRUE	FALSE
1	8214879	Smp_056200	Brazil	FALSE	FALSE	FALSE	FALSE	FALSE	TRUE	FALSE
1	8214893	Smp_056200	Brazil	FALSE	FALSE	FALSE	FALSE	FALSE	TRUE	FALSE
1	8214896	Smp_056200	Brazil	FALSE	FALSE	FALSE	FALSE	FALSE	TRUE	FALSE
1	8214903	Smp_056200	Brazil	FALSE	FALSE	FALSE	FALSE	FALSE	TRUE	FALSE
1	8214920	Smp_056200	Brazil	FALSE	FALSE	FALSE	FALSE	FALSE	TRUE	FALSE
1	8214941	Smp_056200	Brazil	FALSE	FALSE	FALSE	FALSE	FALSE	TRUE	FALSE
1	8214946	Smp_056200	Brazil	FALSE	FALSE	FALSE	FALSE	FALSE	TRUE	FALSE
1	8214948	Smp_056200	Brazil	FALSE	FALSE	FALSE	FALSE	FALSE	TRUE	FALSE
1	8216783	Smp_152230	Brazil	FALSE	FALSE	FALSE	FALSE	FALSE	TRUE	FALSE
1	8216800	Smp_152230	Brazil	FALSE	FALSE	FALSE	FALSE	FALSE	TRUE	FALSE
1	8220689	Smp_152230	Brazil	FALSE	FALSE	FALSE	FALSE	FALSE	TRUE	FALSE
1	8220695	Smp_152230	Brazil	FALSE	FALSE	FALSE	FALSE	FALSE	TRUE	FALSE
1	8220773	Smp_152230	Brazil	FALSE	FALSE	FALSE	FALSE	FALSE	TRUE	FALSE
1	8220794	Smp_152230	Brazil	FALSE	FALSE	FALSE	FALSE	FALSE	TRUE	FALSE
1	8220820	Smp_152230	Brazil	FALSE	FALSE	FALSE	FALSE	FALSE	TRUE	FALSE
1	8220826	Smp_152230	Brazil	FALSE	FALSE	FALSE	FALSE	FALSE	TRUE	FALSE
1	8220859	Smp_152230	Brazil	FALSE	FALSE	FALSE	FALSE	FALSE	TRUE	FALSE
1	8220881	Smp_152230	Brazil	FALSE	FALSE	FALSE	FALSE	FALSE	TRUE	FALSE
1	8220902	Smp_152230	Brazil	FALSE	FALSE	FALSE	FALSE	FALSE	TRUE	FALSE
1	8220938	Smp_152230	Brazil	FALSE	FALSE	FALSE	FALSE	FALSE	TRUE	FALSE
1	8220951	Smp_152230	Brazil	FALSE	FALSE	FALSE	FALSE	FALSE	TRUE	FALSE
1	8220959	Smp_152230	Brazil	FALSE	FALSE	FALSE	FALSE	FALSE	TRUE	FALSE
1	8220982	Smp_152230	Brazil	FALSE	FALSE	FALSE	FALSE	FALSE	TRUE	FALSE
1	8220992	Smp_152230	Brazil	FALSE	FALSE	FALSE	FALSE	FALSE	TRUE	FALSE
1	8220995	Smp_152230	Brazil	FALSE	FALSE	FALSE	FALSE	FALSE	TRUE	FALSE
1	8221004	Smp_152230	Brazil	FALSE	FALSE	FALSE	FALSE	FALSE	TRUE	FALSE
1	8221020	Smp_152230	Brazil	FALSE	FALSE	FALSE	FALSE	FALSE	TRUE	FALSE
1	8221025	Smp_152230	Brazil	FALSE	FALSE	FALSE	FALSE	FALSE	TRUE	FALSE
1	8221028	Smp_152230	Brazil	FALSE	FALSE	FALSE	FALSE	FALSE	TRUE	FALSE
1	8221031	Smp_152230	Brazil	FALSE	FALSE	FALSE	FALSE	FALSE	TRUE	FALSE
1	8221051	Smp_152230	Brazil	FALSE	FALSE	FALSE	FALSE	FALSE	TRUE	FALSE
1	8221074	Smp_152230	Brazil	FALSE	FALSE	FALSE	FALSE	FALSE	TRUE	FALSE
1	8221076	Smp_152230	Brazil	FALSE	FALSE	FALSE	FALSE	FALSE	TRUE	FALSE
1	8221081	Smp_152230	Brazil	FALSE	FALSE	FALSE	FALSE	FALSE	TRUE	FALSE
1	8222069	Smp_152230	Brazil	FALSE	FALSE	FALSE	FALSE	FALSE	TRUE	FALSE
1	8222085	Smp_152230	Brazil	FALSE	FALSE	FALSE	FALSE	FALSE	TRUE	FALSE
1	8222125	Smp_152230	Brazil	FALSE	FALSE	FALSE	FALSE	FALSE	TRUE	FALSE
1	8222137	Smp_152230	Brazil	FALSE	FALSE	FALSE	FALSE	FALSE	TRUE	FALSE
1	8222161	Smp_152230	Brazil	FALSE	FALSE	FALSE	FALSE	FALSE	TRUE	FALSE
1	8222170	Smp_152230	Brazil	FALSE	FALSE	FALSE	FALSE	FALSE	TRUE	FALSE
1	8222171	Smp_152230	Brazil	FALSE	FALSE	FALSE	FALSE	FALSE	TRUE	FALSE
1	8222192	Smp_152230	Brazil	FALSE	FALSE	FALSE	FALSE	FALSE	TRUE	FALSE
1	8222200	Smp_152230	Brazil	FALSE	FALSE	FALSE	FALSE	FALSE	TRUE	FALSE
1	8222203	Smp_152230	Brazil	FALSE	FALSE	FALSE	FALSE	FALSE	TRUE	FALSE
1	8222209	Smp_152230	Brazil	FALSE	FALSE	FALSE	FALSE	FALSE	TRUE	FALSE
1	8222215	Smp_152230	Brazil	FALSE	FALSE	FALSE	FALSE	FALSE	TRUE	FALSE
1	8222238	Smp_152230	Brazil	FALSE	FALSE	FALSE	FALSE	FALSE	TRUE	FALSE
1	8222242	Smp_152230	Brazil	FALSE	FALSE	FALSE	FALSE	FALSE	TRUE	FALSE
1	8222265	Smp_152230	Brazil	FALSE	FALSE	FALSE	FALSE	FALSE	TRUE	FALSE
1	8222275	Smp_152230	Brazil	FALSE	FALSE	FALSE	FALSE	FALSE	TRUE	FALSE
1	8222294	Smp_152230	Brazil	FALSE	FALSE	FALSE	FALSE	FALSE	TRUE	FALSE
1	8223760	Smp_152230	Brazil	FALSE	FALSE	FALSE	FALSE	FALSE	TRUE	FALSE
1	8223772	Smp_152230	Brazil	FALSE	FALSE	FALSE	FALSE	FALSE	TRUE	FALSE
1	8225546	Smp_152230	Brazil	FALSE	FALSE	FALSE	FALSE	FALSE	TRUE	FALSE
1	8225552	Smp_152230	Brazil	FALSE	FALSE	FALSE	FALSE	FALSE	TRUE	FALSE
1	8225562	Smp_152230	Brazil	FALSE	FALSE	FALSE	FALSE	FALSE	TRUE	FALSE
1	8225566	Smp_152230	Brazil	FALSE	FALSE	FALSE	FALSE	FALSE	TRUE	FALSE
1	8225576	Smp_152230	Brazil	FALSE	FALSE	FALSE	FALSE	FALSE	TRUE	FALSE
1	8225608	Smp_152230	Brazil	FALSE	FALSE	FALSE	FALSE	FALSE	TRUE	FALSE
1	8225611	Smp_152230	Brazil	FALSE	FALSE	FALSE	FALSE	FALSE	TRUE	FALSE
1	8225636	Smp_152230	Brazil	FALSE	FALSE	FALSE	FALSE	FALSE	TRUE	FALSE
1	8225660	Smp_152230	Brazil	FALSE	FALSE	FALSE	FALSE	FALSE	TRUE	FALSE
1	8225672	Smp_152230	Brazil	FALSE	FALSE	FALSE	FALSE	FALSE	TRUE	FALSE
1	8225681	Smp_152230	Brazil	FALSE	FALSE	FALSE	FALSE	FALSE	TRUE	FALSE
1	8225706	Smp_152230	Brazil	FALSE	FALSE	FALSE	FALSE	FALSE	TRUE	FALSE
1	8225717	Smp_152230	Brazil	FALSE	FALSE	FALSE	FALSE	FALSE	TRUE	FALSE
1	8225750	Smp_152230	Brazil	FALSE	FALSE	FALSE	FALSE	FALSE	TRUE	FALSE
1	8225780	Smp_152230	Brazil	FALSE	FALSE	FALSE	FALSE	FALSE	TRUE	FALSE
1	8225813	Smp_152230	Brazil	FALSE	FALSE	FALSE	FALSE	FALSE	TRUE	FALSE
1	8225860	Smp_152230	Brazil	FALSE	FALSE	FALSE	FALSE	FALSE	TRUE	FALSE
1	8225863	Smp_152230	Brazil	FALSE	FALSE	FALSE	FALSE	FALSE	TRUE	FALSE
1	8227304	Smp_152230	Brazil	FALSE	FALSE	FALSE	FALSE	FALSE	TRUE	FALSE
1	8227323	Smp_152230	Brazil	FALSE	FALSE	FALSE	FALSE	FALSE	TRUE	FALSE
1	8227393	Smp_152230	Brazil	FALSE	FALSE	FALSE	FALSE	FALSE	TRUE	FALSE
1	8227406	Smp_152230	Brazil	FALSE	FALSE	FALSE	FALSE	FALSE	TRUE	FALSE
1	8227497	Smp_152230	Brazil	FALSE	FALSE	FALSE	FALSE	FALSE	TRUE	FALSE
1	8227498	Smp_152230	Brazil	FALSE	FALSE	FALSE	FALSE	FALSE	TRUE	FALSE
1	8227500	Smp_152230	Brazil	FALSE	FALSE	FALSE	FALSE	FALSE	TRUE	FALSE
1	8227502	Smp_152230	Brazil	FALSE	FALSE	FALSE	FALSE	FALSE	TRUE	FALSE
1	8227526	Smp_152230	Brazil	FALSE	FALSE	FALSE	FALSE	FALSE	TRUE	FALSE
1	8227544	Smp_152230	Brazil	FALSE	FALSE	FALSE	FALSE	FALSE	TRUE	FALSE
1	8227550	Smp_152230	Brazil	FALSE	FALSE	FALSE	FALSE	FALSE	TRUE	FALSE
1	8227562	Smp_152230	Brazil	FALSE	FALSE	FALSE	FALSE	FALSE	TRUE	FALSE
1	8227566	Smp_152230	Brazil	FALSE	FALSE	FALSE	FALSE	FALSE	TRUE	FALSE
1	8230948	Smp_152230	Brazil	FALSE	FALSE	FALSE	FALSE	FALSE	TRUE	FALSE
1	8230959	Smp_152230	Brazil	FALSE	FALSE	FALSE	FALSE	FALSE	TRUE	FALSE
1	8233200	Smp_152230	Brazil	FALSE	FALSE	FALSE	FALSE	FALSE	TRUE	FALSE
1	8233233	Smp_152230	Brazil	FALSE	FALSE	FALSE	FALSE	FALSE	TRUE	FALSE
1	8233248	Smp_152230	Brazil	FALSE	FALSE	FALSE	FALSE	FALSE	TRUE	FALSE
1	8233250	Smp_152230	Brazil	FALSE	FALSE	FALSE	FALSE	FALSE	TRUE	FALSE
1	8233259	Smp_152230	Brazil	FALSE	FALSE	FALSE	FALSE	FALSE	TRUE	FALSE
1	8233298	Smp_152230	Brazil	FALSE	FALSE	FALSE	FALSE	FALSE	TRUE	FALSE
1	8233306	Smp_152230	Brazil	FALSE	FALSE	FALSE	FALSE	FALSE	TRUE	FALSE
1	8233414	Smp_152230	Brazil	FALSE	FALSE	FALSE	FALSE	FALSE	TRUE	FALSE
1	8235426	Smp_152230	Brazil	FALSE	FALSE	FALSE	FALSE	FALSE	TRUE	FALSE
1	8235445	Smp_152230	Brazil	FALSE	FALSE	FALSE	FALSE	FALSE	TRUE	FALSE
1	8235458	Smp_152230	Brazil	FALSE	FALSE	FALSE	FALSE	FALSE	TRUE	FALSE
1	8235485	Smp_152230	Brazil	FALSE	FALSE	FALSE	FALSE	FALSE	TRUE	FALSE
1	8235487	Smp_152230	Brazil	FALSE	FALSE	FALSE	FALSE	FALSE	TRUE	FALSE
1	8235551	Smp_152230	Brazil	FALSE	FALSE	FALSE	FALSE	FALSE	TRUE	FALSE
1	8235585	Smp_152230	Brazil	FALSE	FALSE	FALSE	FALSE	FALSE	TRUE	FALSE
1	8235630	Smp_152230	Brazil	FALSE	FALSE	FALSE	FALSE	FALSE	TRUE	FALSE
1	8235648	Smp_152230	Brazil	FALSE	FALSE	FALSE	FALSE	FALSE	TRUE	FALSE
1	8235656	Smp_152230	Brazil	FALSE	FALSE	FALSE	FALSE	FALSE	TRUE	FALSE
1	8235661	Smp_152230	Brazil	FALSE	FALSE	FALSE	FALSE	FALSE	TRUE	FALSE
1	8235675	Smp_152230	Brazil	FALSE	FALSE	FALSE	FALSE	FALSE	TRUE	FALSE
1	8235686	Smp_152230	Brazil	FALSE	FALSE	FALSE	FALSE	FALSE	TRUE	FALSE
1	8235704	Smp_152230	Brazil	FALSE	FALSE	FALSE	FALSE	FALSE	TRUE	FALSE
1	8235722	Smp_152230	Brazil	FALSE	FALSE	FALSE	FALSE	FALSE	TRUE	FALSE
1	8235766	Smp_152230	Brazil	FALSE	FALSE	FALSE	FALSE	FALSE	TRUE	FALSE
1	8238235	Smp_152230	Brazil	FALSE	FALSE	FALSE	FALSE	FALSE	TRUE	FALSE
1	8238264	Smp_152230	Brazil	FALSE	FALSE	FALSE	FALSE	FALSE	TRUE	FALSE
1	8238267	Smp_152230	Brazil	FALSE	FALSE	FALSE	FALSE	FALSE	TRUE	FALSE
1	8238391	Smp_152230	Brazil	FALSE	FALSE	FALSE	FALSE	FALSE	TRUE	FALSE
1	8240940	Smp_152230	Brazil	FALSE	FALSE	FALSE	FALSE	FALSE	TRUE	FALSE
1	8241003	Smp_152230	Brazil	FALSE	FALSE	FALSE	FALSE	FALSE	TRUE	FALSE
1	8241014	Smp_152230	Brazil	FALSE	FALSE	FALSE	FALSE	FALSE	TRUE	FALSE
1	8241039	Smp_152230	Brazil	FALSE	FALSE	FALSE	FALSE	FALSE	TRUE	FALSE
1	8241047	Smp_152230	Brazil	FALSE	FALSE	FALSE	FALSE	FALSE	TRUE	FALSE
1	8241048	Smp_152230	Brazil	FALSE	FALSE	FALSE	FALSE	FALSE	TRUE	FALSE
1	8241068	Smp_152230	Brazil	FALSE	FALSE	FALSE	FALSE	FALSE	TRUE	FALSE
1	8241073	Smp_152230	Brazil	FALSE	FALSE	FALSE	FALSE	FALSE	TRUE	FALSE
1	8241077	Smp_152230	Brazil	FALSE	FALSE	FALSE	FALSE	FALSE	TRUE	FALSE
1	8241089	Smp_152230	Brazil	FALSE	FALSE	FALSE	FALSE	FALSE	TRUE	FALSE
1	8241118	Smp_152230	Brazil	FALSE	FALSE	FALSE	FALSE	FALSE	TRUE	FALSE
1	8241121	Smp_152230	Brazil	FALSE	FALSE	FALSE	FALSE	FALSE	TRUE	FALSE
1	8241176	Smp_152230	Brazil	FALSE	FALSE	FALSE	FALSE	FALSE	TRUE	FALSE
1	8241240	Smp_152230	Brazil	FALSE	FALSE	FALSE	FALSE	FALSE	TRUE	FALSE
1	8241336	Smp_152230	Brazil	FALSE	FALSE	FALSE	FALSE	FALSE	TRUE	FALSE
1	8241374	Smp_152230	Brazil	FALSE	FALSE	FALSE	FALSE	FALSE	TRUE	FALSE
1	8242433	Smp_152230	Brazil	FALSE	FALSE	FALSE	FALSE	FALSE	TRUE	FALSE
1	8242461	Smp_152230	Brazil	FALSE	FALSE	FALSE	FALSE	FALSE	TRUE	FALSE
1	8242471	Smp_152230	Brazil	FALSE	FALSE	FALSE	FALSE	FALSE	TRUE	FALSE
1	8242472	Smp_152230	Brazil	FALSE	FALSE	FALSE	FALSE	FALSE	TRUE	FALSE
1	8242475	Smp_152230	Brazil	FALSE	FALSE	FALSE	FALSE	FALSE	TRUE	FALSE
1	8242477	Smp_152230	Brazil	FALSE	FALSE	FALSE	FALSE	FALSE	TRUE	FALSE
1	8242495	Smp_152230	Brazil	FALSE	FALSE	FALSE	FALSE	FALSE	TRUE	FALSE
1	8242545	Smp_152230	Brazil	FALSE	FALSE	FALSE	FALSE	FALSE	TRUE	FALSE
1	8242593	Smp_152230	Brazil	FALSE	FALSE	FALSE	FALSE	FALSE	TRUE	FALSE
1	8242605	Smp_152230	Brazil	FALSE	FALSE	FALSE	FALSE	FALSE	TRUE	FALSE
1	8242611	Smp_152230	Brazil	FALSE	FALSE	FALSE	FALSE	FALSE	TRUE	FALSE
1	8244632	Smp_152230	Brazil	FALSE	FALSE	FALSE	FALSE	FALSE	TRUE	FALSE
1	8244695	Smp_152230	Brazil	FALSE	FALSE	FALSE	FALSE	FALSE	TRUE	FALSE
1	8244698	Smp_152230	Brazil	FALSE	FALSE	FALSE	FALSE	FALSE	TRUE	FALSE
1	8247400	Smp_152230	Brazil	FALSE	FALSE	FALSE	FALSE	FALSE	TRUE	FALSE
1	8247412	Smp_152230	Brazil	FALSE	FALSE	FALSE	FALSE	FALSE	TRUE	FALSE
1	8247418	Smp_152230	Brazil	FALSE	FALSE	FALSE	FALSE	FALSE	TRUE	FALSE
1	8247436	Smp_152230	Brazil	FALSE	FALSE	FALSE	FALSE	FALSE	TRUE	FALSE
1	8247457	Smp_152230	Brazil	FALSE	FALSE	FALSE	FALSE	FALSE	TRUE	FALSE
1	8247471	Smp_152230	Brazil	FALSE	FALSE	FALSE	FALSE	FALSE	TRUE	FALSE
1	8247476	Smp_152230	Brazil	FALSE	FALSE	FALSE	FALSE	FALSE	TRUE	FALSE
1	8247484	Smp_152230	Brazil	FALSE	FALSE	FALSE	FALSE	FALSE	TRUE	FALSE
1	8247489	Smp_152230	Brazil	FALSE	FALSE	FALSE	FALSE	FALSE	TRUE	FALSE
1	8247508	Smp_152230	Brazil	FALSE	FALSE	FALSE	FALSE	FALSE	TRUE	FALSE
1	8247520	Smp_152230	Brazil	FALSE	FALSE	FALSE	FALSE	FALSE	TRUE	FALSE
1	8247523	Smp_152230	Brazil	FALSE	FALSE	FALSE	FALSE	FALSE	TRUE	FALSE
1	8247535	Smp_152230	Brazil	FALSE	FALSE	FALSE	FALSE	FALSE	TRUE	FALSE
1	8247555	Smp_152230	Brazil	FALSE	FALSE	FALSE	FALSE	FALSE	TRUE	FALSE
1	8247557	Smp_152230	Brazil	FALSE	FALSE	FALSE	FALSE	FALSE	TRUE	FALSE
1	8247570	Smp_152230	Brazil	FALSE	FALSE	FALSE	FALSE	FALSE	TRUE	FALSE
1	8252683	Smp_152230	Brazil	FALSE	TRUE	FALSE	FALSE	FALSE	TRUE	FALSE
1	8252694	Smp_152230	Brazil	FALSE	TRUE	FALSE	FALSE	FALSE	TRUE	FALSE
1	8252720	Smp_152230	Brazil	FALSE	TRUE	FALSE	FALSE	FALSE	TRUE	FALSE
1	8252722	Smp_152230	Brazil	FALSE	TRUE	FALSE	FALSE	FALSE	TRUE	FALSE
1	8253077	Smp_152230	Brazil	FALSE	TRUE	FALSE	FALSE	FALSE	TRUE	FALSE
1	8253102	Smp_152230	Brazil	FALSE	TRUE	FALSE	FALSE	FALSE	TRUE	FALSE
1	8253117	Smp_152230	Brazil	FALSE	TRUE	FALSE	FALSE	FALSE	TRUE	FALSE
1	8253124	Smp_152230	Brazil	FALSE	TRUE	FALSE	FALSE	FALSE	TRUE	FALSE
1	8253125	Smp_152230	Brazil	FALSE	TRUE	FALSE	FALSE	FALSE	TRUE	FALSE
1	8253137	Smp_152230	Brazil	FALSE	TRUE	FALSE	FALSE	FALSE	TRUE	FALSE
1	8253150	Smp_152230	Brazil	FALSE	TRUE	FALSE	FALSE	FALSE	TRUE	FALSE
1	8253157	Smp_152230	Brazil	FALSE	TRUE	FALSE	FALSE	FALSE	TRUE	FALSE
1	8254542	Smp_152230	Brazil	FALSE	TRUE	FALSE	FALSE	FALSE	TRUE	FALSE
1	8254567	Smp_152230	Brazil	FALSE	TRUE	FALSE	FALSE	FALSE	TRUE	FALSE
1	8254588	Smp_152230	Brazil	FALSE	TRUE	FALSE	FALSE	FALSE	TRUE	FALSE
1	8254591	Smp_152230	Brazil	FALSE	TRUE	FALSE	FALSE	FALSE	TRUE	FALSE
1	8254602	Smp_152230	Brazil	FALSE	TRUE	FALSE	FALSE	FALSE	TRUE	FALSE
1	8254641	Smp_152230	Brazil	FALSE	TRUE	FALSE	FALSE	FALSE	TRUE	FALSE
1	8254657	Smp_152230	Brazil	FALSE	TRUE	FALSE	FALSE	FALSE	TRUE	FALSE
1	8264426	Smp_152260	Brazil	FALSE	FALSE	FALSE	FALSE	FALSE	TRUE	FALSE
1	8264428	Smp_152260	Brazil	FALSE	FALSE	FALSE	FALSE	FALSE	TRUE	FALSE
1	8264460	Smp_152260	Brazil	FALSE	FALSE	FALSE	FALSE	FALSE	TRUE	FALSE
1	8264471	Smp_152260	Brazil	FALSE	FALSE	FALSE	FALSE	FALSE	TRUE	FALSE
1	8264476	Smp_152260	Brazil	FALSE	FALSE	FALSE	FALSE	FALSE	TRUE	FALSE
1	8264482	Smp_152260	Brazil	FALSE	FALSE	FALSE	FALSE	FALSE	TRUE	FALSE
1	8264485	Smp_152260	Brazil	FALSE	FALSE	FALSE	FALSE	FALSE	TRUE	FALSE
1	8264488	Smp_152260	Brazil	FALSE	FALSE	FALSE	FALSE	FALSE	TRUE	FALSE
1	8264518	Smp_152260	Brazil	FALSE	FALSE	FALSE	FALSE	FALSE	TRUE	FALSE
1	8264546	Smp_152260	Brazil	FALSE	FALSE	FALSE	FALSE	FALSE	TRUE	FALSE
1	8264548	Smp_152260	Brazil	FALSE	FALSE	FALSE	FALSE	FALSE	TRUE	FALSE
1	8264550	Smp_152260	Brazil	FALSE	FALSE	FALSE	FALSE	FALSE	TRUE	FALSE
1	8264646	Smp_152260	Brazil	FALSE	FALSE	FALSE	FALSE	FALSE	TRUE	FALSE
1	8264665	Smp_152260	Brazil	FALSE	FALSE	FALSE	FALSE	FALSE	TRUE	FALSE
1	8264668	Smp_152260	Brazil	FALSE	FALSE	FALSE	FALSE	FALSE	TRUE	FALSE
1	8264671	Smp_152260	Brazil	FALSE	FALSE	FALSE	FALSE	FALSE	TRUE	FALSE
1	8264683	Smp_152260	Brazil	FALSE	FALSE	FALSE	FALSE	FALSE	TRUE	FALSE
1	8264734	Smp_152260	Brazil	FALSE	FALSE	FALSE	FALSE	FALSE	TRUE	FALSE
1	8264740	Smp_152260	Brazil	FALSE	FALSE	FALSE	FALSE	FALSE	TRUE	FALSE
1	8264743	Smp_152260	Brazil	FALSE	FALSE	FALSE	FALSE	FALSE	TRUE	FALSE
1	8264753	Smp_152260	Brazil	FALSE	FALSE	FALSE	FALSE	FALSE	TRUE	FALSE
1	8264764	Smp_152260	Brazil	FALSE	FALSE	FALSE	FALSE	FALSE	TRUE	FALSE
1	8264776	Smp_152260	Brazil	FALSE	FALSE	FALSE	FALSE	FALSE	TRUE	FALSE
1	8264781	Smp_152260	Brazil	FALSE	FALSE	FALSE	FALSE	FALSE	TRUE	FALSE
1	8264794	Smp_152260	Brazil	FALSE	FALSE	FALSE	FALSE	FALSE	TRUE	FALSE
1	8264831	Smp_152260	Brazil	FALSE	FALSE	FALSE	FALSE	FALSE	TRUE	FALSE
1	8264847	Smp_152260	Brazil	FALSE	FALSE	FALSE	FALSE	FALSE	TRUE	FALSE
1	8264854	Smp_152260	Brazil	FALSE	FALSE	FALSE	FALSE	FALSE	TRUE	FALSE
1	8264863	Smp_152260	Brazil	FALSE	FALSE	FALSE	FALSE	FALSE	TRUE	FALSE
1	8264902	Smp_152260	Brazil	FALSE	FALSE	FALSE	FALSE	FALSE	TRUE	FALSE
1	8264968	Smp_152260	Brazil	FALSE	FALSE	FALSE	FALSE	FALSE	TRUE	FALSE
1	8264980	Smp_152260	Brazil	FALSE	FALSE	FALSE	FALSE	FALSE	TRUE	FALSE
1	8264981	Smp_152260	Brazil	FALSE	FALSE	FALSE	FALSE	FALSE	TRUE	FALSE
1	8264984	Smp_152260	Brazil	FALSE	FALSE	FALSE	FALSE	FALSE	TRUE	FALSE
1	8264989	Smp_152260	Brazil	FALSE	FALSE	FALSE	FALSE	FALSE	TRUE	FALSE
1	8264995	Smp_152260	Brazil	FALSE	FALSE	FALSE	FALSE	FALSE	TRUE	FALSE
1	8265075	Smp_152260	Brazil	FALSE	FALSE	FALSE	FALSE	FALSE	TRUE	FALSE
1	8265100	Smp_152260	Brazil	FALSE	FALSE	FALSE	FALSE	FALSE	TRUE	FALSE
1	8265103	Smp_152260	Brazil	FALSE	FALSE	FALSE	FALSE	FALSE	TRUE	FALSE
1	8265113	Smp_152260	Brazil	FALSE	FALSE	FALSE	FALSE	FALSE	TRUE	FALSE
1	8265133	Smp_152260	Brazil	FALSE	FALSE	FALSE	FALSE	FALSE	TRUE	FALSE
1	8265134	Smp_152260	Brazil	FALSE	FALSE	FALSE	FALSE	FALSE	TRUE	FALSE
1	8265136	Smp_152260	Brazil	FALSE	FALSE	FALSE	FALSE	FALSE	TRUE	FALSE
1	8265139	Smp_152260	Brazil	FALSE	FALSE	FALSE	FALSE	FALSE	TRUE	FALSE
1	8265143	Smp_152260	Brazil	FALSE	FALSE	FALSE	FALSE	FALSE	TRUE	FALSE
1	8265150	Smp_152260	Brazil	FALSE	FALSE	FALSE	FALSE	FALSE	TRUE	FALSE
1	8265184	Smp_152260	Brazil	FALSE	FALSE	FALSE	FALSE	FALSE	TRUE	FALSE
1	8265196	Smp_152260	Brazil	FALSE	FALSE	FALSE	FALSE	FALSE	TRUE	FALSE
1	8265212	Smp_152260	Brazil	FALSE	FALSE	FALSE	FALSE	FALSE	TRUE	FALSE
1	8265222	Smp_152260	Brazil	FALSE	FALSE	FALSE	FALSE	FALSE	TRUE	FALSE
1	8265240	Smp_152260	Brazil	FALSE	FALSE	FALSE	FALSE	FALSE	TRUE	FALSE
1	8265244	Smp_152260	Brazil	FALSE	FALSE	FALSE	FALSE	FALSE	TRUE	FALSE
1	8265270	Smp_152260	Brazil	FALSE	FALSE	FALSE	FALSE	FALSE	TRUE	FALSE
1	8265322	Smp_152260	Brazil	FALSE	FALSE	FALSE	FALSE	FALSE	TRUE	FALSE
1	8265334	Smp_152260	Brazil	FALSE	FALSE	FALSE	FALSE	FALSE	TRUE	FALSE
1	8265342	Smp_152260	Brazil	FALSE	FALSE	FALSE	FALSE	FALSE	TRUE	FALSE
1	8265344	Smp_152260	Brazil	FALSE	FALSE	FALSE	FALSE	FALSE	TRUE	FALSE
1	8265382	Smp_152260	Brazil	FALSE	FALSE	FALSE	FALSE	FALSE	TRUE	FALSE
1	8265386	Smp_152260	Brazil	FALSE	FALSE	FALSE	FALSE	FALSE	TRUE	FALSE
1	8265387	Smp_152260	Brazil	FALSE	FALSE	FALSE	FALSE	FALSE	TRUE	FALSE
1	8265419	Smp_152260	Brazil	FALSE	FALSE	FALSE	FALSE	FALSE	TRUE	FALSE
1	8265424	Smp_152260	Brazil	FALSE	FALSE	FALSE	FALSE	FALSE	TRUE	FALSE
1	8265435	Smp_152260	Brazil	FALSE	FALSE	FALSE	FALSE	FALSE	TRUE	FALSE
1	8265458	Smp_152260	Brazil	FALSE	FALSE	FALSE	FALSE	FALSE	TRUE	FALSE
1	8265484	Smp_152260	Brazil	FALSE	FALSE	FALSE	FALSE	FALSE	TRUE	FALSE
1	8265487	Smp_152260	Brazil	FALSE	FALSE	FALSE	FALSE	FALSE	TRUE	FALSE
1	8265489	Smp_152260	Brazil	FALSE	FALSE	FALSE	FALSE	FALSE	TRUE	FALSE
1	8265492	Smp_152260	Brazil	FALSE	FALSE	FALSE	FALSE	FALSE	TRUE	FALSE
1	8265500	Smp_152260	Brazil	FALSE	FALSE	FALSE	FALSE	FALSE	TRUE	FALSE
1	8265511	Smp_152260	Brazil	FALSE	FALSE	FALSE	FALSE	FALSE	TRUE	FALSE
1	8265523	Smp_152260	Brazil	FALSE	FALSE	FALSE	FALSE	FALSE	TRUE	FALSE
1	8265530	Smp_152260	Brazil	FALSE	FALSE	FALSE	FALSE	FALSE	TRUE	FALSE
1	8265538	Smp_152260	Brazil	FALSE	FALSE	FALSE	FALSE	FALSE	TRUE	FALSE
1	8265575	Smp_152260	Brazil	FALSE	FALSE	FALSE	FALSE	FALSE	TRUE	FALSE
1	8265639	Smp_152260	Brazil	FALSE	FALSE	FALSE	FALSE	FALSE	TRUE	FALSE
1	8265650	Smp_152260	Brazil	FALSE	FALSE	FALSE	FALSE	FALSE	TRUE	FALSE
1	8265702	Smp_152260	Brazil	FALSE	FALSE	FALSE	FALSE	FALSE	TRUE	FALSE
1	8265704	Smp_152260	Brazil	FALSE	FALSE	FALSE	FALSE	FALSE	TRUE	FALSE
1	8265709	Smp_152260	Brazil	FALSE	FALSE	FALSE	FALSE	FALSE	TRUE	FALSE
1	8265715	Smp_152260	Brazil	FALSE	FALSE	FALSE	FALSE	FALSE	TRUE	FALSE
1	8265716	Smp_152260	Brazil	FALSE	FALSE	FALSE	FALSE	FALSE	TRUE	FALSE
1	8265775	Smp_152260	Brazil	FALSE	FALSE	FALSE	FALSE	FALSE	TRUE	FALSE
1	8265776	Smp_152260	Brazil	FALSE	FALSE	FALSE	FALSE	FALSE	TRUE	FALSE
1	8265804	Smp_152260	Brazil	FALSE	FALSE	FALSE	FALSE	FALSE	TRUE	FALSE
1	8265812	Smp_152260	Brazil	FALSE	FALSE	FALSE	FALSE	FALSE	TRUE	FALSE
1	8265814	Smp_152260	Brazil	FALSE	FALSE	FALSE	FALSE	FALSE	TRUE	FALSE
1	8265819	Smp_152260	Brazil	FALSE	FALSE	FALSE	FALSE	FALSE	TRUE	FALSE
1	8265832	Smp_152260	Brazil	FALSE	FALSE	FALSE	FALSE	FALSE	TRUE	FALSE
1	8265847	Smp_152260	Brazil	FALSE	FALSE	FALSE	FALSE	FALSE	TRUE	FALSE
1	8265858	Smp_152260	Brazil	FALSE	FALSE	FALSE	FALSE	FALSE	TRUE	FALSE
1	8265865	Smp_152260	Brazil	FALSE	FALSE	FALSE	FALSE	FALSE	TRUE	FALSE
1	8265886	Smp_152260	Brazil	FALSE	FALSE	FALSE	FALSE	FALSE	TRUE	FALSE
1	8265891	Smp_152260	Brazil	FALSE	FALSE	FALSE	FALSE	FALSE	TRUE	FALSE
1	8265900	Smp_152260	Brazil	FALSE	FALSE	FALSE	FALSE	FALSE	TRUE	FALSE
1	8265904	Smp_152260	Brazil	FALSE	FALSE	FALSE	FALSE	FALSE	TRUE	FALSE
1	8265935	Smp_152260	Brazil	FALSE	FALSE	FALSE	FALSE	FALSE	TRUE	FALSE
1	8265948	Smp_152260	Brazil	FALSE	FALSE	FALSE	FALSE	FALSE	TRUE	FALSE
1	8265955	Smp_152260	Brazil	FALSE	FALSE	FALSE	FALSE	FALSE	TRUE	FALSE
1	8265994	Smp_152260	Brazil	FALSE	FALSE	FALSE	FALSE	FALSE	TRUE	FALSE
1	8266019	Smp_152260	Brazil	FALSE	FALSE	FALSE	FALSE	FALSE	TRUE	FALSE
1	8266024	Smp_152260	Brazil	FALSE	FALSE	FALSE	FALSE	FALSE	TRUE	FALSE
1	8266032	Smp_152260	Brazil	FALSE	FALSE	FALSE	FALSE	FALSE	TRUE	FALSE
1	8266037	Smp_152260	Brazil	FALSE	FALSE	FALSE	FALSE	FALSE	TRUE	FALSE
1	8266045	Smp_152260	Brazil	FALSE	FALSE	FALSE	FALSE	FALSE	TRUE	FALSE
1	8266052	Smp_152260	Brazil	FALSE	FALSE	FALSE	FALSE	FALSE	TRUE	FALSE
1	8289520	Smp_152260	Brazil	FALSE	TRUE	FALSE	FALSE	FALSE	TRUE	FALSE
1	8289564	Smp_152260	Brazil	FALSE	TRUE	FALSE	FALSE	FALSE	TRUE	FALSE
1	8289565	Smp_152260	Brazil	FALSE	TRUE	FALSE	FALSE	FALSE	TRUE	FALSE
1	8289596	Smp_152260	Brazil	FALSE	TRUE	FALSE	FALSE	FALSE	TRUE	FALSE
1	8289602	Smp_152260	Brazil	FALSE	TRUE	FALSE	FALSE	FALSE	TRUE	FALSE
1	8289691	Smp_152260	Brazil	FALSE	TRUE	FALSE	FALSE	FALSE	TRUE	FALSE
1	8289723	Smp_152260	Brazil	FALSE	TRUE	FALSE	FALSE	FALSE	TRUE	FALSE
1	8304575	Smp_152260	Brazil	FALSE	FALSE	FALSE	FALSE	FALSE	TRUE	FALSE
1	8304623	Smp_152260	Brazil	FALSE	FALSE	FALSE	FALSE	FALSE	TRUE	FALSE
1	8304678	Smp_152260	Brazil	FALSE	FALSE	FALSE	FALSE	FALSE	TRUE	FALSE
1	8304679	Smp_152260	Brazil	FALSE	FALSE	FALSE	FALSE	FALSE	TRUE	FALSE
1	8304680	Smp_152260	Brazil	FALSE	FALSE	FALSE	FALSE	FALSE	TRUE	FALSE
1	8304781	Smp_152260	Brazil	FALSE	FALSE	FALSE	FALSE	FALSE	TRUE	FALSE
1	8304835	Smp_152260	Brazil	FALSE	FALSE	FALSE	FALSE	FALSE	TRUE	FALSE
1	8304836	Smp_152260	Brazil	FALSE	FALSE	FALSE	FALSE	FALSE	TRUE	FALSE
1	8304845	Smp_152260	Brazil	FALSE	FALSE	FALSE	FALSE	FALSE	TRUE	FALSE
1	8304848	Smp_152260	Brazil	FALSE	FALSE	FALSE	FALSE	FALSE	TRUE	FALSE
1	8304852	Smp_152260	Brazil	FALSE	FALSE	FALSE	FALSE	FALSE	TRUE	FALSE
1	8304863	Smp_152260	Brazil	FALSE	FALSE	FALSE	FALSE	FALSE	TRUE	FALSE
1	8304874	Smp_152260	Brazil	FALSE	FALSE	FALSE	FALSE	FALSE	TRUE	FALSE
1	8304897	Smp_152260	Brazil	FALSE	FALSE	FALSE	FALSE	FALSE	TRUE	FALSE
1	8304923	Smp_152260	Brazil	FALSE	FALSE	FALSE	FALSE	FALSE	TRUE	FALSE
1	8304992	Smp_152260	Brazil	FALSE	FALSE	FALSE	FALSE	FALSE	TRUE	FALSE
1	8306561	Smp_152260	Brazil	FALSE	FALSE	FALSE	FALSE	FALSE	TRUE	FALSE
1	8306563	Smp_152260	Brazil	FALSE	FALSE	FALSE	FALSE	FALSE	TRUE	FALSE
1	8306607	Smp_152260	Brazil	FALSE	FALSE	FALSE	FALSE	FALSE	TRUE	FALSE
1	8306618	Smp_152260	Brazil	FALSE	FALSE	FALSE	FALSE	FALSE	TRUE	FALSE
1	8306622	Smp_152260	Brazil	FALSE	FALSE	FALSE	FALSE	FALSE	TRUE	FALSE
1	8306632	Smp_152260	Brazil	FALSE	FALSE	FALSE	FALSE	FALSE	TRUE	FALSE
1	8306634	Smp_152260	Brazil	FALSE	FALSE	FALSE	FALSE	FALSE	TRUE	FALSE
1	8306641	Smp_152260	Brazil	FALSE	FALSE	FALSE	FALSE	FALSE	TRUE	FALSE
1	8306655	Smp_152260	Brazil	FALSE	FALSE	FALSE	FALSE	FALSE	TRUE	FALSE
1	8306665	Smp_152260	Brazil	FALSE	FALSE	FALSE	FALSE	FALSE	TRUE	FALSE
1	8306669	Smp_152260	Brazil	FALSE	FALSE	FALSE	FALSE	FALSE	TRUE	FALSE
1	8306682	Smp_152260	Brazil	FALSE	FALSE	FALSE	FALSE	FALSE	TRUE	FALSE
1	8306688	Smp_152260	Brazil	FALSE	FALSE	FALSE	FALSE	FALSE	TRUE	FALSE
1	8306712	Smp_152260	Brazil	FALSE	FALSE	FALSE	FALSE	FALSE	TRUE	FALSE
1	8306716	Smp_152260	Brazil	FALSE	FALSE	FALSE	FALSE	FALSE	TRUE	FALSE
1	8306718	Smp_152260	Brazil	FALSE	FALSE	FALSE	FALSE	FALSE	TRUE	FALSE
1	8306721	Smp_152260	Brazil	FALSE	FALSE	FALSE	FALSE	FALSE	TRUE	FALSE
1	8306743	Smp_152260	Brazil	FALSE	FALSE	FALSE	FALSE	FALSE	TRUE	FALSE
1	8306778	Smp_152260	Brazil	FALSE	FALSE	FALSE	FALSE	FALSE	TRUE	FALSE
1	8306787	Smp_152260	Brazil	FALSE	FALSE	FALSE	FALSE	FALSE	TRUE	FALSE
1	8309540	Smp_152260	Brazil	FALSE	FALSE	FALSE	FALSE	FALSE	TRUE	FALSE
1	8309565	Smp_152260	Brazil	FALSE	FALSE	FALSE	FALSE	FALSE	TRUE	FALSE
1	8309587	Smp_152260	Brazil	FALSE	FALSE	FALSE	FALSE	FALSE	TRUE	FALSE
1	8326052	Smp_152260	Brazil	FALSE	TRUE	FALSE	FALSE	FALSE	TRUE	FALSE
1	8326064	Smp_152260	Brazil	FALSE	TRUE	FALSE	FALSE	FALSE	TRUE	FALSE
1	8326075	Smp_152260	Brazil	FALSE	TRUE	FALSE	FALSE	FALSE	TRUE	FALSE
1	8326076	Smp_152260	Brazil	FALSE	TRUE	FALSE	FALSE	FALSE	TRUE	FALSE
1	8332509	Smp_152260	Brazil	FALSE	TRUE	FALSE	FALSE	FALSE	TRUE	FALSE
1	8332513	Smp_152260	Brazil	FALSE	TRUE	FALSE	FALSE	FALSE	TRUE	FALSE
1	8332538	Smp_152260	Brazil	FALSE	TRUE	FALSE	FALSE	FALSE	TRUE	FALSE
1	8332541	Smp_152260	Brazil	FALSE	TRUE	FALSE	FALSE	FALSE	TRUE	FALSE
1	8332554	Smp_152260	Brazil	FALSE	TRUE	FALSE	FALSE	FALSE	TRUE	FALSE
1	8332564	Smp_152260	Brazil	FALSE	TRUE	FALSE	FALSE	FALSE	TRUE	FALSE
1	8332584	Smp_152260	Brazil	FALSE	TRUE	FALSE	FALSE	FALSE	TRUE	FALSE
1	8332614	Smp_152260	Brazil	FALSE	TRUE	FALSE	FALSE	FALSE	TRUE	FALSE
1	8332680	Smp_152260	Brazil	FALSE	TRUE	FALSE	FALSE	FALSE	TRUE	FALSE
1	8332698	Smp_152260	Brazil	FALSE	TRUE	FALSE	FALSE	FALSE	TRUE	FALSE
1	8332713	Smp_152260	Brazil	FALSE	TRUE	FALSE	FALSE	FALSE	TRUE	FALSE
1	8332723	Smp_152260	Brazil	FALSE	TRUE	FALSE	FALSE	FALSE	TRUE	FALSE
1	8335883	Smp_152260	Brazil	FALSE	TRUE	FALSE	FALSE	FALSE	TRUE	FALSE
1	8335915	Smp_152260	Brazil	FALSE	TRUE	FALSE	FALSE	FALSE	TRUE	FALSE
1	8335918	Smp_152260	Brazil	FALSE	TRUE	FALSE	FALSE	FALSE	TRUE	FALSE
1	8335945	Smp_152260	Brazil	FALSE	TRUE	FALSE	FALSE	FALSE	TRUE	FALSE
1	8335951	Smp_152260	Brazil	FALSE	TRUE	FALSE	FALSE	FALSE	TRUE	FALSE
1	8335957	Smp_152260	Brazil	FALSE	TRUE	FALSE	FALSE	FALSE	TRUE	FALSE
1	8341395	Smp_152260	Brazil	FALSE	TRUE	FALSE	FALSE	FALSE	TRUE	FALSE
1	8341406	Smp_152260	Brazil	FALSE	TRUE	FALSE	FALSE	FALSE	TRUE	FALSE
1	8341438	Smp_152260	Brazil	FALSE	TRUE	FALSE	FALSE	FALSE	TRUE	FALSE
1	8341452	Smp_152260	Brazil	FALSE	TRUE	FALSE	FALSE	FALSE	TRUE	FALSE
1	8341454	Smp_152260	Brazil	FALSE	TRUE	FALSE	FALSE	FALSE	TRUE	FALSE
1	8343022	Smp_152260	Brazil	FALSE	TRUE	FALSE	FALSE	FALSE	TRUE	FALSE
1	8343045	Smp_152260	Brazil	FALSE	TRUE	FALSE	FALSE	FALSE	TRUE	FALSE
1	8343073	Smp_152260	Brazil	FALSE	TRUE	FALSE	FALSE	FALSE	TRUE	FALSE
1	8343080	Smp_152260	Brazil	FALSE	TRUE	FALSE	FALSE	FALSE	TRUE	FALSE
1	8343083	Smp_152260	Brazil	FALSE	TRUE	FALSE	FALSE	FALSE	TRUE	FALSE
1	8343107	Smp_152260	Brazil	FALSE	TRUE	FALSE	FALSE	FALSE	TRUE	FALSE
1	8343110	Smp_152260	Brazil	FALSE	TRUE	FALSE	FALSE	FALSE	TRUE	FALSE
1	8343182	Smp_152260	Brazil	FALSE	TRUE	FALSE	FALSE	FALSE	TRUE	FALSE
1	8345929	Smp_152260	Brazil	FALSE	TRUE	FALSE	FALSE	FALSE	TRUE	FALSE
1	8345934	Smp_152260	Brazil	FALSE	TRUE	FALSE	FALSE	FALSE	TRUE	FALSE
1	8345951	Smp_152260	Brazil	FALSE	TRUE	FALSE	FALSE	FALSE	TRUE	FALSE
1	8345959	Smp_152260	Brazil	FALSE	TRUE	FALSE	FALSE	FALSE	TRUE	FALSE
1	8345967	Smp_152260	Brazil	FALSE	TRUE	FALSE	FALSE	FALSE	TRUE	FALSE
1	8345974	Smp_152260	Brazil	FALSE	TRUE	FALSE	FALSE	FALSE	TRUE	FALSE
1	8345976	Smp_152260	Brazil	FALSE	TRUE	FALSE	FALSE	FALSE	TRUE	FALSE
1	8345983	Smp_152260	Brazil	FALSE	TRUE	FALSE	FALSE	FALSE	TRUE	FALSE
1	8345997	Smp_152260	Brazil	FALSE	TRUE	FALSE	FALSE	FALSE	TRUE	FALSE
1	8347416	Smp_152260	Brazil	FALSE	TRUE	FALSE	FALSE	FALSE	TRUE	FALSE
1	8347422	Smp_152260	Brazil	FALSE	TRUE	FALSE	FALSE	FALSE	TRUE	FALSE
1	8347457	Smp_152260	Brazil	FALSE	TRUE	FALSE	FALSE	FALSE	TRUE	FALSE
1	8347504	Smp_152260	Brazil	FALSE	TRUE	FALSE	FALSE	FALSE	TRUE	FALSE
1	8347518	Smp_152260	Brazil	FALSE	TRUE	FALSE	FALSE	FALSE	TRUE	FALSE
1	8347542	Smp_152260	Brazil	FALSE	TRUE	FALSE	FALSE	FALSE	TRUE	FALSE
1	8351254	Smp_152260	Brazil	FALSE	TRUE	FALSE	FALSE	FALSE	TRUE	FALSE
1	8351277	Smp_152260	Brazil	FALSE	TRUE	FALSE	FALSE	FALSE	TRUE	FALSE
1	8351316	Smp_152260	Brazil	FALSE	TRUE	FALSE	FALSE	FALSE	TRUE	FALSE
1	8351317	Smp_152260	Brazil	FALSE	TRUE	FALSE	FALSE	FALSE	TRUE	FALSE
1	8351319	Smp_152260	Brazil	FALSE	TRUE	FALSE	FALSE	FALSE	TRUE	FALSE
1	8351326	Smp_152260	Brazil	FALSE	TRUE	FALSE	FALSE	FALSE	TRUE	FALSE
1	8351378	Smp_152260	Brazil	FALSE	FALSE	FALSE	FALSE	FALSE	TRUE	FALSE
1	8351379	Smp_152260	Brazil	FALSE	FALSE	FALSE	FALSE	FALSE	TRUE	FALSE
1	8351381	Smp_152260	Brazil	FALSE	FALSE	FALSE	FALSE	FALSE	TRUE	FALSE
1	8351382	Smp_152260	Brazil	FALSE	FALSE	FALSE	FALSE	FALSE	TRUE	FALSE
1	8351384	Smp_152260	Brazil	FALSE	FALSE	FALSE	FALSE	FALSE	TRUE	FALSE
1	8351427	Smp_152260	Brazil	FALSE	FALSE	FALSE	FALSE	FALSE	TRUE	FALSE
1	8351436	Smp_152260	Brazil	FALSE	FALSE	FALSE	FALSE	FALSE	TRUE	FALSE
1	8351476	Smp_152260	Brazil	FALSE	FALSE	FALSE	FALSE	FALSE	TRUE	FALSE
1	8392311	Smp_152270	Brazil	FALSE	FALSE	FALSE	FALSE	FALSE	TRUE	FALSE
1	8392346	Smp_152270	Brazil	FALSE	FALSE	FALSE	FALSE	FALSE	TRUE	FALSE
1	8392350	Smp_152270	Brazil	FALSE	FALSE	FALSE	FALSE	FALSE	TRUE	FALSE
1	8392353	Smp_152270	Brazil	FALSE	FALSE	FALSE	FALSE	FALSE	TRUE	FALSE
1	8392355	Smp_152270	Brazil	FALSE	FALSE	FALSE	FALSE	FALSE	TRUE	FALSE
1	8392530	Smp_152270	Brazil	FALSE	FALSE	FALSE	FALSE	FALSE	TRUE	FALSE
1	8392542	Smp_152270	Brazil	FALSE	FALSE	FALSE	FALSE	FALSE	TRUE	FALSE
1	8392548	Smp_152270	Brazil	FALSE	FALSE	FALSE	FALSE	FALSE	TRUE	FALSE
1	8392582	Smp_152270	Brazil	FALSE	FALSE	FALSE	FALSE	FALSE	TRUE	FALSE
1	8414432	Smp_056240	Brazil	FALSE	TRUE	FALSE	FALSE	FALSE	TRUE	FALSE
1	8414498	Smp_056240	Brazil	FALSE	TRUE	FALSE	FALSE	FALSE	TRUE	FALSE
1	8423705	Smp_056240	Brazil	FALSE	TRUE	FALSE	FALSE	FALSE	TRUE	FALSE
1	8423733	Smp_056240	Brazil	FALSE	TRUE	FALSE	FALSE	FALSE	TRUE	FALSE
1	8423739	Smp_056240	Brazil	FALSE	TRUE	FALSE	FALSE	FALSE	TRUE	FALSE
1	8423742	Smp_056240	Brazil	FALSE	TRUE	FALSE	FALSE	FALSE	TRUE	FALSE
1	8423745	Smp_056240	Brazil	FALSE	TRUE	FALSE	FALSE	FALSE	TRUE	FALSE
1	8423748	Smp_056240	Brazil	FALSE	TRUE	FALSE	FALSE	FALSE	TRUE	FALSE
1	8423772	Smp_056240	Brazil	FALSE	TRUE	FALSE	FALSE	FALSE	TRUE	FALSE
1	8423784	Smp_056240	Brazil	FALSE	TRUE	FALSE	FALSE	FALSE	TRUE	FALSE
1	8423802	Smp_056240	Brazil	FALSE	TRUE	FALSE	FALSE	FALSE	TRUE	FALSE
1	8423816	Smp_056240	Brazil	FALSE	TRUE	FALSE	FALSE	FALSE	TRUE	FALSE
1	8423848	Smp_056240	Brazil	FALSE	TRUE	FALSE	FALSE	FALSE	TRUE	FALSE
1	8423862	Smp_056240	Brazil	FALSE	TRUE	FALSE	FALSE	FALSE	TRUE	FALSE
1	8423883	Smp_056240	Brazil	FALSE	TRUE	FALSE	FALSE	FALSE	TRUE	FALSE
1	8423891	Smp_056240	Brazil	FALSE	TRUE	FALSE	FALSE	FALSE	TRUE	FALSE
1	8423902	Smp_056240	Brazil	FALSE	TRUE	FALSE	FALSE	FALSE	TRUE	FALSE
1	8423903	Smp_056240	Brazil	FALSE	TRUE	FALSE	FALSE	FALSE	TRUE	FALSE
1	8423910	Smp_056240	Brazil	FALSE	TRUE	FALSE	FALSE	FALSE	TRUE	FALSE
1	8423943	Smp_056240	Brazil	FALSE	TRUE	FALSE	FALSE	FALSE	TRUE	FALSE
1	8423967	Smp_056240	Brazil	FALSE	TRUE	FALSE	FALSE	FALSE	TRUE	FALSE
1	8423972	Smp_056240	Brazil	FALSE	TRUE	FALSE	FALSE	FALSE	TRUE	FALSE
1	8423976	Smp_056240	Brazil	FALSE	TRUE	FALSE	FALSE	FALSE	TRUE	FALSE
1	8423988	Smp_056240	Brazil	FALSE	TRUE	FALSE	FALSE	FALSE	TRUE	FALSE
1	8423997	Smp_056240	Brazil	FALSE	TRUE	FALSE	FALSE	FALSE	TRUE	FALSE
1	8424033	Smp_056240	Brazil	FALSE	TRUE	FALSE	FALSE	FALSE	TRUE	FALSE
1	8424036	Smp_056240	Brazil	FALSE	TRUE	FALSE	FALSE	FALSE	TRUE	FALSE
1	8424039	Smp_056240	Brazil	FALSE	TRUE	FALSE	FALSE	FALSE	TRUE	FALSE
1	8424040	Smp_056240	Brazil	FALSE	TRUE	FALSE	FALSE	FALSE	TRUE	FALSE
1	8424052	Smp_056240	Brazil	FALSE	TRUE	FALSE	FALSE	FALSE	TRUE	FALSE
1	8424056	Smp_056240	Brazil	FALSE	TRUE	FALSE	FALSE	FALSE	TRUE	FALSE
1	8424078	Smp_056240	Brazil	FALSE	TRUE	FALSE	FALSE	FALSE	TRUE	FALSE
1	8424118	Smp_056240	Brazil	FALSE	TRUE	FALSE	FALSE	FALSE	TRUE	FALSE
1	8424124	Smp_056240	Brazil	FALSE	TRUE	FALSE	FALSE	FALSE	TRUE	FALSE
1	8424134	Smp_056240	Brazil	FALSE	TRUE	FALSE	FALSE	FALSE	TRUE	FALSE
1	8424148	Smp_056240	Brazil	FALSE	TRUE	FALSE	FALSE	FALSE	TRUE	FALSE
1	8424150	Smp_056240	Brazil	FALSE	TRUE	FALSE	FALSE	FALSE	TRUE	FALSE
1	8424157	Smp_056240	Brazil	FALSE	TRUE	FALSE	FALSE	FALSE	TRUE	FALSE
1	8424159	Smp_056240	Brazil	FALSE	TRUE	FALSE	FALSE	FALSE	TRUE	FALSE
1	8424168	Smp_056240	Brazil	FALSE	TRUE	FALSE	FALSE	FALSE	TRUE	FALSE
1	8424173	Smp_056240	Brazil	FALSE	TRUE	FALSE	FALSE	FALSE	TRUE	FALSE
1	8424179	Smp_056240	Brazil	FALSE	TRUE	FALSE	FALSE	FALSE	TRUE	FALSE
1	11466872	Smp_332790	Brazil	TRUE	FALSE	TRUE	FALSE	FALSE	TRUE	FALSE
1	11466908	Smp_332790	Brazil	TRUE	FALSE	TRUE	FALSE	FALSE	TRUE	FALSE
1	11466918	Smp_332790	Brazil	TRUE	FALSE	TRUE	FALSE	FALSE	TRUE	FALSE
1	11466923	Smp_332790	Brazil	TRUE	FALSE	TRUE	FALSE	FALSE	TRUE	FALSE
1	11472250	Smp_332790	Brazil	TRUE	FALSE	TRUE	FALSE	FALSE	TRUE	FALSE
1	11472269	Smp_332790	Brazil	TRUE	FALSE	TRUE	FALSE	FALSE	TRUE	FALSE
1	11472278	Smp_332790	Brazil	TRUE	FALSE	TRUE	FALSE	FALSE	TRUE	FALSE
1	11472285	Smp_332790	Brazil	TRUE	FALSE	TRUE	FALSE	FALSE	TRUE	FALSE
1	11472289	Smp_332790	Brazil	TRUE	FALSE	TRUE	FALSE	FALSE	TRUE	FALSE
1	11472308	Smp_332790	Brazil	TRUE	FALSE	TRUE	FALSE	FALSE	TRUE	FALSE
1	11472335	Smp_332790	Brazil	TRUE	FALSE	TRUE	FALSE	FALSE	TRUE	FALSE
1	11472950	Smp_332790	Brazil	TRUE	FALSE	TRUE	FALSE	FALSE	TRUE	FALSE
1	11473061	Smp_332790	Brazil	TRUE	FALSE	TRUE	FALSE	FALSE	TRUE	FALSE
1	11473116	Smp_332790	Brazil	TRUE	FALSE	TRUE	FALSE	FALSE	TRUE	FALSE
1	11473120	Smp_332790	Brazil	TRUE	FALSE	TRUE	FALSE	FALSE	TRUE	FALSE
1	11473141	Smp_332790	Brazil	TRUE	FALSE	TRUE	FALSE	FALSE	TRUE	FALSE
1	11473167	Smp_332790	Brazil	TRUE	FALSE	TRUE	FALSE	FALSE	TRUE	FALSE
1	11479530	Smp_332790	Brazil	TRUE	FALSE	TRUE	FALSE	FALSE	TRUE	FALSE
1	11479534	Smp_332790	Brazil	TRUE	FALSE	TRUE	FALSE	FALSE	TRUE	FALSE
1	11479542	Smp_332790	Brazil	TRUE	FALSE	TRUE	FALSE	FALSE	TRUE	FALSE
1	11479548	Smp_332790	Brazil	TRUE	FALSE	TRUE	FALSE	FALSE	TRUE	FALSE
1	11479563	Smp_332790	Brazil	TRUE	FALSE	TRUE	FALSE	FALSE	TRUE	FALSE
1	11479564	Smp_332790	Brazil	TRUE	FALSE	TRUE	FALSE	FALSE	TRUE	FALSE
1	11479572	Smp_332790	Brazil	TRUE	FALSE	TRUE	FALSE	FALSE	TRUE	FALSE
1	11479575	Smp_332790	Brazil	TRUE	FALSE	TRUE	FALSE	FALSE	TRUE	FALSE
1	11479584	Smp_332790	Brazil	TRUE	FALSE	TRUE	FALSE	FALSE	TRUE	FALSE
1	11479594	Smp_332790	Brazil	TRUE	FALSE	TRUE	FALSE	FALSE	TRUE	FALSE
1	11479599	Smp_332790	Brazil	TRUE	FALSE	TRUE	FALSE	FALSE	TRUE	FALSE
1	11479601	Smp_332790	Brazil	TRUE	FALSE	TRUE	FALSE	FALSE	TRUE	FALSE
1	11479609	Smp_332790	Brazil	TRUE	FALSE	TRUE	FALSE	FALSE	TRUE	FALSE
1	11479610	Smp_332790	Brazil	TRUE	FALSE	TRUE	FALSE	FALSE	TRUE	FALSE
1	11479614	Smp_332790	Brazil	TRUE	FALSE	TRUE	FALSE	FALSE	TRUE	FALSE
1	11479647	Smp_332790	Brazil	TRUE	FALSE	TRUE	FALSE	FALSE	TRUE	FALSE
1	11479649	Smp_332790	Brazil	TRUE	FALSE	TRUE	FALSE	FALSE	TRUE	FALSE
1	11479656	Smp_332790	Brazil	TRUE	FALSE	TRUE	FALSE	FALSE	TRUE	FALSE
1	11479662	Smp_332790	Brazil	TRUE	FALSE	TRUE	FALSE	FALSE	TRUE	FALSE
1	11479683	Smp_332790	Brazil	TRUE	FALSE	TRUE	FALSE	FALSE	TRUE	FALSE
1	11479687	Smp_332790	Brazil	TRUE	FALSE	TRUE	FALSE	FALSE	TRUE	FALSE
1	11479705	Smp_332790	Brazil	TRUE	FALSE	TRUE	FALSE	FALSE	TRUE	FALSE
1	11479714	Smp_332790	Brazil	TRUE	FALSE	TRUE	FALSE	FALSE	TRUE	FALSE
1	11481636	Smp_332790	Brazil	TRUE	FALSE	TRUE	FALSE	FALSE	TRUE	FALSE
1	11481639	Smp_332790	Brazil	TRUE	FALSE	TRUE	FALSE	FALSE	TRUE	FALSE
1	11481658	Smp_332790	Brazil	TRUE	FALSE	TRUE	FALSE	FALSE	TRUE	FALSE
1	11481659	Smp_332790	Brazil	TRUE	FALSE	TRUE	FALSE	FALSE	TRUE	FALSE
1	11481671	Smp_332790	Brazil	TRUE	FALSE	TRUE	FALSE	FALSE	TRUE	FALSE
1	11481673	Smp_332790	Brazil	TRUE	FALSE	TRUE	FALSE	FALSE	TRUE	FALSE
1	11481679	Smp_332790	Brazil	TRUE	FALSE	TRUE	FALSE	FALSE	TRUE	FALSE
1	11481688	Smp_332790	Brazil	TRUE	FALSE	TRUE	FALSE	FALSE	TRUE	FALSE
1	11481709	Smp_332790	Brazil	TRUE	FALSE	TRUE	FALSE	FALSE	TRUE	FALSE
1	11481710	Smp_332790	Brazil	TRUE	FALSE	TRUE	FALSE	FALSE	TRUE	FALSE
1	11481760	Smp_332790	Brazil	TRUE	FALSE	TRUE	FALSE	FALSE	TRUE	FALSE
1	11481763	Smp_332790	Brazil	TRUE	FALSE	TRUE	FALSE	FALSE	TRUE	FALSE
1	11481778	Smp_332790	Brazil	TRUE	FALSE	TRUE	FALSE	FALSE	TRUE	FALSE
1	11481802	Smp_332790	Brazil	TRUE	FALSE	TRUE	FALSE	FALSE	TRUE	FALSE
1	11481830	Smp_332790	Brazil	TRUE	FALSE	TRUE	FALSE	FALSE	TRUE	FALSE
1	11481832	Smp_332790	Brazil	TRUE	FALSE	TRUE	FALSE	FALSE	TRUE	FALSE
1	11481856	Smp_332790	Brazil	TRUE	FALSE	TRUE	FALSE	FALSE	TRUE	FALSE
1	11481865	Smp_332790	Brazil	TRUE	FALSE	TRUE	FALSE	FALSE	TRUE	FALSE
1	11481872	Smp_332790	Brazil	TRUE	FALSE	TRUE	FALSE	FALSE	TRUE	FALSE
1	11481874	Smp_332790	Brazil	TRUE	FALSE	TRUE	FALSE	FALSE	TRUE	FALSE
1	11481889	Smp_332790	Brazil	TRUE	FALSE	TRUE	FALSE	FALSE	TRUE	FALSE
1	11481895	Smp_332790	Brazil	TRUE	FALSE	TRUE	FALSE	FALSE	TRUE	FALSE
1	11481913	Smp_332790	Brazil	TRUE	FALSE	TRUE	FALSE	FALSE	TRUE	FALSE
1	11481934	Smp_332790	Brazil	TRUE	FALSE	TRUE	FALSE	FALSE	TRUE	FALSE
1	11481939	Smp_332790	Brazil	TRUE	FALSE	TRUE	FALSE	FALSE	TRUE	FALSE
1	11481940	Smp_332790	Brazil	TRUE	FALSE	TRUE	FALSE	FALSE	TRUE	FALSE
1	11481978	Smp_332790	Brazil	TRUE	FALSE	TRUE	FALSE	FALSE	TRUE	FALSE
1	11481990	Smp_332790	Brazil	TRUE	FALSE	TRUE	FALSE	FALSE	TRUE	FALSE
1	11483217	Smp_332790	Brazil	TRUE	FALSE	TRUE	FALSE	FALSE	TRUE	FALSE
1	11483282	Smp_332790	Brazil	TRUE	FALSE	TRUE	FALSE	FALSE	TRUE	FALSE
1	11483285	Smp_332790	Brazil	TRUE	FALSE	TRUE	FALSE	FALSE	TRUE	FALSE
1	11483289	Smp_332790	Brazil	TRUE	FALSE	TRUE	FALSE	FALSE	TRUE	FALSE
1	11483349	Smp_332790	Brazil	TRUE	FALSE	TRUE	FALSE	FALSE	TRUE	FALSE
1	11483351	Smp_332790	Brazil	TRUE	FALSE	TRUE	FALSE	FALSE	TRUE	FALSE
1	11483384	Smp_332790	Brazil	TRUE	FALSE	TRUE	FALSE	FALSE	TRUE	FALSE
1	11486285	Smp_332790	Brazil	TRUE	FALSE	TRUE	FALSE	FALSE	TRUE	FALSE
1	11486299	Smp_332790	Brazil	TRUE	FALSE	TRUE	FALSE	FALSE	TRUE	FALSE
1	11486305	Smp_332790	Brazil	TRUE	FALSE	TRUE	FALSE	FALSE	TRUE	FALSE
1	11490578	Smp_332790	Brazil	TRUE	FALSE	TRUE	FALSE	FALSE	TRUE	FALSE
1	11490582	Smp_332790	Brazil	TRUE	FALSE	TRUE	FALSE	FALSE	TRUE	FALSE
1	11490612	Smp_332790	Brazil	TRUE	FALSE	TRUE	FALSE	FALSE	TRUE	FALSE
1	11490682	Smp_332790	Brazil	TRUE	FALSE	TRUE	FALSE	FALSE	TRUE	FALSE
1	14832351	Smp_073690	Brazil	FALSE	TRUE	FALSE	FALSE	FALSE	TRUE	TRUE
1	14832374	Smp_073690	Brazil	FALSE	TRUE	FALSE	FALSE	FALSE	TRUE	TRUE
1	14832376	Smp_073690	Brazil	FALSE	TRUE	FALSE	FALSE	FALSE	TRUE	TRUE
1	14832391	Smp_073690	Brazil	FALSE	TRUE	FALSE	FALSE	FALSE	TRUE	TRUE
1	14832417	Smp_073690	Brazil	FALSE	TRUE	FALSE	FALSE	FALSE	TRUE	TRUE
1	14832420	Smp_073690	Brazil	FALSE	TRUE	FALSE	FALSE	FALSE	TRUE	TRUE
1	14832438	Smp_073690	Brazil	FALSE	TRUE	FALSE	FALSE	FALSE	TRUE	TRUE
1	14832450	Smp_073690	Brazil	FALSE	TRUE	FALSE	FALSE	FALSE	TRUE	TRUE
1	14832471	Smp_073690	Brazil	FALSE	TRUE	FALSE	FALSE	FALSE	TRUE	TRUE
1	14832531	Smp_073690	Brazil	FALSE	TRUE	FALSE	FALSE	FALSE	TRUE	TRUE
1	14832533	Smp_073690	Brazil	FALSE	TRUE	FALSE	FALSE	FALSE	TRUE	TRUE
1	14832588	Smp_073690	Brazil	FALSE	TRUE	FALSE	FALSE	FALSE	TRUE	TRUE
1	14835138	Smp_073690	Brazil	FALSE	TRUE	FALSE	TRUE	FALSE	TRUE	TRUE
1	14835153	Smp_073690	Brazil	FALSE	TRUE	FALSE	TRUE	FALSE	TRUE	TRUE
1	14835158	Smp_073690	Brazil	FALSE	TRUE	FALSE	TRUE	FALSE	TRUE	TRUE
1	14835163	Smp_073690	Brazil	FALSE	TRUE	FALSE	TRUE	FALSE	TRUE	TRUE
1	14835174	Smp_073690	Brazil	FALSE	TRUE	FALSE	TRUE	FALSE	TRUE	TRUE
1	14835200	Smp_073690	Brazil	FALSE	TRUE	FALSE	TRUE	FALSE	TRUE	TRUE
1	14835203	Smp_073690	Brazil	FALSE	TRUE	FALSE	TRUE	FALSE	TRUE	TRUE
1	14835249	Smp_073690	Brazil	FALSE	TRUE	FALSE	TRUE	FALSE	TRUE	TRUE
1	14835306	Smp_073690	Brazil	FALSE	TRUE	FALSE	TRUE	FALSE	TRUE	TRUE
1	14835338	Smp_073690	Brazil	FALSE	TRUE	FALSE	TRUE	FALSE	TRUE	TRUE
1	14849455	Smp_073680	Brazil	TRUE	TRUE	TRUE	TRUE	FALSE	TRUE	TRUE
1	14849479	Smp_073680	Brazil	TRUE	TRUE	TRUE	TRUE	FALSE	TRUE	TRUE
1	14851327	Smp_073680	Brazil	TRUE	TRUE	TRUE	TRUE	FALSE	TRUE	TRUE
1	14851384	Smp_073680	Brazil	TRUE	TRUE	TRUE	TRUE	FALSE	TRUE	TRUE
1	14851393	Smp_073680	Brazil	TRUE	TRUE	TRUE	TRUE	FALSE	TRUE	TRUE
1	14851399	Smp_073680	Brazil	TRUE	TRUE	TRUE	TRUE	FALSE	TRUE	TRUE
1	14851400	Smp_073680	Brazil	TRUE	TRUE	TRUE	TRUE	FALSE	TRUE	TRUE
1	14851405	Smp_073680	Brazil	TRUE	TRUE	TRUE	TRUE	FALSE	TRUE	TRUE
1	14851411	Smp_073680	Brazil	TRUE	TRUE	TRUE	TRUE	FALSE	TRUE	TRUE
1	14851423	Smp_073680	Brazil	TRUE	TRUE	TRUE	TRUE	FALSE	TRUE	TRUE
1	14851432	Smp_073680	Brazil	TRUE	TRUE	TRUE	TRUE	FALSE	TRUE	TRUE
1	14851438	Smp_073680	Brazil	TRUE	TRUE	TRUE	TRUE	FALSE	TRUE	TRUE
1	14851446	Smp_073680	Brazil	TRUE	TRUE	TRUE	TRUE	FALSE	TRUE	TRUE
1	14851459	Smp_073680	Brazil	TRUE	TRUE	TRUE	TRUE	FALSE	TRUE	TRUE
1	14851464	Smp_073680	Brazil	TRUE	TRUE	TRUE	TRUE	FALSE	TRUE	TRUE
1	14851484	Smp_073680	Brazil	TRUE	TRUE	TRUE	TRUE	FALSE	TRUE	TRUE
1	14851510	Smp_073680	Brazil	TRUE	TRUE	TRUE	TRUE	FALSE	TRUE	TRUE
1	14851522	Smp_073680	Brazil	TRUE	TRUE	TRUE	TRUE	FALSE	TRUE	TRUE
1	14851536	Smp_073680	Brazil	TRUE	TRUE	TRUE	TRUE	FALSE	TRUE	TRUE
1	14851537	Smp_073680	Brazil	TRUE	TRUE	TRUE	TRUE	FALSE	TRUE	TRUE
1	14851541	Smp_073680	Brazil	TRUE	TRUE	TRUE	TRUE	FALSE	TRUE	TRUE
1	14851550	Smp_073680	Brazil	TRUE	TRUE	TRUE	TRUE	FALSE	TRUE	TRUE
1	14851564	Smp_073680	Brazil	TRUE	TRUE	TRUE	TRUE	FALSE	TRUE	TRUE
1	14851567	Smp_073680	Brazil	TRUE	TRUE	TRUE	TRUE	FALSE	TRUE	TRUE
1	14851570	Smp_073680	Brazil	TRUE	TRUE	TRUE	TRUE	FALSE	TRUE	TRUE
1	14851576	Smp_073680	Brazil	TRUE	TRUE	TRUE	TRUE	FALSE	TRUE	TRUE
1	14851583	Smp_073680	Brazil	TRUE	TRUE	TRUE	TRUE	FALSE	TRUE	TRUE
1	14851585	Smp_073680	Brazil	TRUE	TRUE	TRUE	TRUE	FALSE	TRUE	TRUE
1	14851590	Smp_073680	Brazil	TRUE	TRUE	TRUE	TRUE	FALSE	TRUE	TRUE
1	14851597	Smp_073680	Brazil	TRUE	TRUE	TRUE	TRUE	FALSE	TRUE	TRUE
1	14851617	Smp_073680	Brazil	TRUE	TRUE	TRUE	TRUE	FALSE	TRUE	TRUE
1	14851658	Smp_073680	Brazil	TRUE	TRUE	TRUE	TRUE	FALSE	TRUE	TRUE
1	14853436	Smp_073680	Brazil	TRUE	TRUE	TRUE	TRUE	FALSE	TRUE	TRUE
1	14855316	Smp_073680	Brazil	TRUE	TRUE	TRUE	TRUE	FALSE	TRUE	TRUE
1	14859314	Smp_162000	Brazil	TRUE	TRUE	TRUE	TRUE	FALSE	TRUE	TRUE
1	14859339	Smp_162000	Brazil	TRUE	TRUE	TRUE	TRUE	FALSE	TRUE	TRUE
1	14859351	Smp_162000	Brazil	TRUE	TRUE	TRUE	TRUE	FALSE	TRUE	TRUE
1	14859432	Smp_162000	Brazil	TRUE	TRUE	TRUE	TRUE	FALSE	TRUE	TRUE
1	14859471	Smp_162000	Brazil	TRUE	TRUE	TRUE	TRUE	FALSE	TRUE	TRUE
1	14859504	Smp_162000	Brazil	TRUE	TRUE	TRUE	TRUE	FALSE	TRUE	TRUE
1	14859513	Smp_162000	Brazil	TRUE	TRUE	TRUE	TRUE	FALSE	TRUE	TRUE
1	14859563	Smp_162000	Brazil	TRUE	TRUE	TRUE	TRUE	FALSE	TRUE	TRUE
1	14859565	Smp_162000	Brazil	TRUE	TRUE	TRUE	TRUE	FALSE	TRUE	TRUE
1	14859569	Smp_162000	Brazil	TRUE	TRUE	TRUE	TRUE	FALSE	TRUE	TRUE
1	14859578	Smp_162000	Brazil	TRUE	TRUE	TRUE	TRUE	FALSE	TRUE	TRUE
1	14860893	Smp_162000	Brazil	TRUE	TRUE	TRUE	TRUE	FALSE	TRUE	TRUE
1	14860899	Smp_162000	Brazil	TRUE	TRUE	TRUE	TRUE	FALSE	TRUE	TRUE
1	14860902	Smp_162000	Brazil	TRUE	TRUE	TRUE	TRUE	FALSE	TRUE	TRUE
1	14860909	Smp_162000	Brazil	TRUE	TRUE	TRUE	TRUE	FALSE	TRUE	TRUE
1	14860916	Smp_162000	Brazil	TRUE	TRUE	TRUE	TRUE	FALSE	TRUE	TRUE
1	14860923	Smp_162000	Brazil	TRUE	TRUE	TRUE	TRUE	FALSE	TRUE	TRUE
1	14860925	Smp_162000	Brazil	TRUE	TRUE	TRUE	TRUE	FALSE	TRUE	TRUE
1	14860933	Smp_162000	Brazil	TRUE	TRUE	TRUE	TRUE	FALSE	TRUE	TRUE
1	14860962	Smp_162000	Brazil	TRUE	TRUE	TRUE	TRUE	FALSE	TRUE	TRUE
1	14861012	Smp_162000	Brazil	TRUE	TRUE	TRUE	TRUE	FALSE	TRUE	TRUE
1	14861031	Smp_162000	Brazil	TRUE	TRUE	TRUE	TRUE	FALSE	TRUE	TRUE
1	14861036	Smp_162000	Brazil	TRUE	TRUE	TRUE	TRUE	FALSE	TRUE	TRUE
1	14864558	Smp_162000	Brazil	TRUE	TRUE	TRUE	TRUE	FALSE	TRUE	TRUE
1	14864563	Smp_162000	Brazil	TRUE	TRUE	TRUE	TRUE	FALSE	TRUE	TRUE
1	14864574	Smp_162000	Brazil	TRUE	TRUE	TRUE	TRUE	FALSE	TRUE	TRUE
1	14864662	Smp_162000	Brazil	TRUE	TRUE	TRUE	TRUE	FALSE	TRUE	TRUE
1	14864724	Smp_162000	Brazil	TRUE	TRUE	TRUE	TRUE	FALSE	TRUE	TRUE
1	14866161	Smp_162000	Brazil	TRUE	TRUE	TRUE	TRUE	FALSE	TRUE	TRUE
1	14866253	Smp_162000	Brazil	TRUE	TRUE	TRUE	TRUE	FALSE	TRUE	TRUE
1	14866323	Smp_162000	Brazil	TRUE	TRUE	TRUE	TRUE	FALSE	TRUE	TRUE
1	14866337	Smp_162000	Brazil	TRUE	TRUE	TRUE	TRUE	FALSE	TRUE	TRUE
1	14866359	Smp_162000	Brazil	TRUE	TRUE	TRUE	TRUE	FALSE	TRUE	TRUE
1	14866365	Smp_162000	Brazil	TRUE	TRUE	TRUE	TRUE	FALSE	TRUE	TRUE
1	14866383	Smp_162000	Brazil	TRUE	TRUE	TRUE	TRUE	FALSE	TRUE	TRUE
1	14866386	Smp_162000	Brazil	TRUE	TRUE	TRUE	TRUE	FALSE	TRUE	TRUE
1	14866450	Smp_162000	Brazil	TRUE	TRUE	TRUE	TRUE	FALSE	TRUE	TRUE
1	14867454	Smp_162000	Brazil	TRUE	TRUE	TRUE	TRUE	FALSE	TRUE	TRUE
1	14867494	Smp_162000	Brazil	TRUE	TRUE	TRUE	TRUE	FALSE	TRUE	TRUE
1	14869369	Smp_162000	Brazil	TRUE	TRUE	TRUE	TRUE	FALSE	TRUE	TRUE
1	14869416	Smp_162000	Brazil	TRUE	TRUE	TRUE	TRUE	FALSE	TRUE	TRUE
1	14869441	Smp_162000	Brazil	TRUE	TRUE	TRUE	TRUE	FALSE	TRUE	TRUE
1	14869480	Smp_162000	Brazil	TRUE	TRUE	TRUE	TRUE	FALSE	TRUE	TRUE
1	14869483	Smp_162000	Brazil	TRUE	TRUE	TRUE	TRUE	FALSE	TRUE	TRUE
1	14869491	Smp_162000	Brazil	TRUE	TRUE	TRUE	TRUE	FALSE	TRUE	TRUE
1	14869495	Smp_162000	Brazil	TRUE	TRUE	TRUE	TRUE	FALSE	TRUE	TRUE
1	14869503	Smp_162000	Brazil	TRUE	TRUE	TRUE	TRUE	FALSE	TRUE	TRUE
1	14869507	Smp_162000	Brazil	TRUE	TRUE	TRUE	TRUE	FALSE	TRUE	TRUE
1	14869516	Smp_162000	Brazil	TRUE	TRUE	TRUE	TRUE	FALSE	TRUE	TRUE
1	14869523	Smp_162000	Brazil	TRUE	TRUE	TRUE	TRUE	FALSE	TRUE	TRUE
1	14869558	Smp_162000	Brazil	TRUE	TRUE	TRUE	TRUE	FALSE	TRUE	TRUE
1	14876986	Smp_162000	Brazil	TRUE	TRUE	TRUE	TRUE	FALSE	TRUE	TRUE
1	14876992	Smp_162000	Brazil	TRUE	TRUE	TRUE	TRUE	FALSE	TRUE	TRUE
1	14877014	Smp_162000	Brazil	TRUE	TRUE	TRUE	TRUE	FALSE	TRUE	TRUE
1	14877030	Smp_162000	Brazil	FALSE	TRUE	TRUE	TRUE	FALSE	TRUE	TRUE
1	14877059	Smp_162000	Brazil	FALSE	TRUE	FALSE	TRUE	FALSE	TRUE	TRUE
1	14877061	Smp_162000	Brazil	FALSE	TRUE	FALSE	TRUE	FALSE	TRUE	TRUE
1	14877068	Smp_162000	Brazil	FALSE	TRUE	FALSE	TRUE	FALSE	TRUE	TRUE
1	14877074	Smp_162000	Brazil	FALSE	TRUE	FALSE	TRUE	FALSE	TRUE	TRUE
1	14877088	Smp_162000	Brazil	FALSE	TRUE	FALSE	TRUE	FALSE	TRUE	TRUE
1	14877098	Smp_162000	Brazil	FALSE	TRUE	FALSE	TRUE	FALSE	TRUE	TRUE
1	14877107	Smp_162000	Brazil	FALSE	TRUE	FALSE	TRUE	FALSE	TRUE	TRUE
1	14878079	Smp_162000	Brazil	FALSE	TRUE	FALSE	TRUE	FALSE	TRUE	TRUE
1	14878085	Smp_162000	Brazil	FALSE	TRUE	FALSE	TRUE	FALSE	TRUE	TRUE
1	14878093	Smp_162000	Brazil	FALSE	TRUE	FALSE	TRUE	FALSE	TRUE	TRUE
1	14878118	Smp_162000	Brazil	FALSE	TRUE	FALSE	TRUE	FALSE	TRUE	TRUE
1	14878121	Smp_162000	Brazil	FALSE	TRUE	FALSE	TRUE	FALSE	TRUE	TRUE
1	14878138	Smp_162000	Brazil	FALSE	TRUE	FALSE	TRUE	FALSE	TRUE	TRUE
1	14878142	Smp_162000	Brazil	FALSE	TRUE	FALSE	TRUE	FALSE	TRUE	TRUE
1	14878147	Smp_162000	Brazil	FALSE	TRUE	FALSE	TRUE	FALSE	TRUE	TRUE
1	14878150	Smp_162000	Brazil	FALSE	TRUE	FALSE	TRUE	FALSE	TRUE	TRUE
1	14878157	Smp_162000	Brazil	FALSE	TRUE	FALSE	TRUE	FALSE	TRUE	TRUE
1	14878160	Smp_162000	Brazil	FALSE	TRUE	FALSE	TRUE	FALSE	TRUE	TRUE
1	14878163	Smp_162000	Brazil	FALSE	TRUE	FALSE	TRUE	FALSE	TRUE	TRUE
1	14878169	Smp_162000	Brazil	FALSE	TRUE	FALSE	TRUE	FALSE	TRUE	TRUE
1	14878174	Smp_162000	Brazil	FALSE	TRUE	FALSE	TRUE	FALSE	TRUE	TRUE
1	14878291	Smp_162000	Brazil	FALSE	TRUE	FALSE	TRUE	FALSE	TRUE	TRUE
1	14878298	Smp_162000	Brazil	FALSE	TRUE	FALSE	TRUE	FALSE	TRUE	TRUE
1	14879265	Smp_162000	Brazil	FALSE	TRUE	FALSE	TRUE	FALSE	TRUE	TRUE
1	14879289	Smp_162000	Brazil	FALSE	TRUE	FALSE	TRUE	FALSE	TRUE	TRUE
1	14879300	Smp_162000	Brazil	FALSE	TRUE	FALSE	TRUE	FALSE	TRUE	TRUE
1	14879337	Smp_162000	Brazil	FALSE	TRUE	FALSE	TRUE	FALSE	TRUE	TRUE
1	14879340	Smp_162000	Brazil	FALSE	TRUE	FALSE	TRUE	FALSE	TRUE	TRUE
1	14879349	Smp_162000	Brazil	FALSE	TRUE	FALSE	TRUE	FALSE	TRUE	TRUE
1	14879355	Smp_162000	Brazil	FALSE	TRUE	FALSE	TRUE	FALSE	TRUE	TRUE
1	14879357	Smp_162000	Brazil	FALSE	TRUE	FALSE	TRUE	FALSE	TRUE	TRUE
1	14879365	Smp_162000	Brazil	FALSE	TRUE	FALSE	TRUE	FALSE	TRUE	TRUE
1	14879391	Smp_162000	Brazil	FALSE	TRUE	FALSE	TRUE	FALSE	TRUE	TRUE
1	14879429	Smp_162000	Brazil	FALSE	TRUE	FALSE	TRUE	FALSE	TRUE	TRUE
1	14879450	Smp_162000	Brazil	FALSE	TRUE	FALSE	TRUE	FALSE	TRUE	TRUE
1	14880467	Smp_162000	Brazil	FALSE	TRUE	FALSE	TRUE	FALSE	TRUE	TRUE
1	14880540	Smp_162000	Brazil	FALSE	TRUE	FALSE	TRUE	FALSE	TRUE	TRUE
1	14880548	Smp_162000	Brazil	FALSE	TRUE	FALSE	TRUE	FALSE	TRUE	TRUE
1	14880554	Smp_162000	Brazil	FALSE	TRUE	FALSE	TRUE	FALSE	TRUE	TRUE
1	14880601	Smp_162000	Brazil	FALSE	TRUE	FALSE	TRUE	FALSE	TRUE	TRUE
1	14880605	Smp_162000	Brazil	FALSE	TRUE	FALSE	TRUE	FALSE	TRUE	TRUE
1	14880631	Smp_162000	Brazil	FALSE	TRUE	FALSE	TRUE	FALSE	TRUE	TRUE
1	14880638	Smp_162000	Brazil	FALSE	TRUE	FALSE	TRUE	FALSE	TRUE	TRUE
1	14882257	Smp_162000	Brazil	FALSE	TRUE	FALSE	TRUE	FALSE	TRUE	TRUE
1	14882309	Smp_162000	Brazil	FALSE	TRUE	FALSE	TRUE	FALSE	TRUE	TRUE
1	14882311	Smp_162000	Brazil	FALSE	TRUE	FALSE	TRUE	FALSE	TRUE	TRUE
1	14882362	Smp_162000	Brazil	FALSE	TRUE	FALSE	TRUE	FALSE	TRUE	TRUE
1	14882391	Smp_162000	Brazil	FALSE	TRUE	FALSE	TRUE	FALSE	TRUE	TRUE
1	14882474	Smp_162000	Brazil	FALSE	TRUE	FALSE	TRUE	FALSE	TRUE	TRUE
1	14884924	Smp_162000	Brazil	FALSE	TRUE	FALSE	TRUE	FALSE	TRUE	TRUE
1	14885010	Smp_162000	Brazil	FALSE	TRUE	FALSE	TRUE	FALSE	TRUE	TRUE
1	14885075	Smp_162000	Brazil	FALSE	TRUE	FALSE	TRUE	FALSE	TRUE	TRUE
1	14885079	Smp_162000	Brazil	FALSE	TRUE	FALSE	TRUE	FALSE	TRUE	TRUE
1	14885122	Smp_162000	Brazil	FALSE	TRUE	FALSE	TRUE	FALSE	TRUE	TRUE
1	14885129	Smp_162000	Brazil	FALSE	TRUE	FALSE	TRUE	FALSE	TRUE	TRUE
1	14885134	Smp_162000	Brazil	FALSE	TRUE	FALSE	TRUE	FALSE	TRUE	TRUE
1	14885160	Smp_162000	Brazil	FALSE	TRUE	FALSE	TRUE	FALSE	TRUE	TRUE
1	14885163	Smp_162000	Brazil	FALSE	TRUE	FALSE	TRUE	FALSE	TRUE	TRUE
1	14885164	Smp_162000	Brazil	FALSE	TRUE	FALSE	TRUE	FALSE	TRUE	TRUE
1	14885178	Smp_162000	Brazil	FALSE	TRUE	FALSE	TRUE	FALSE	TRUE	TRUE
1	14885198	Smp_162000	Brazil	FALSE	TRUE	FALSE	TRUE	FALSE	TRUE	TRUE
1	14885202	Smp_162000	Brazil	FALSE	TRUE	FALSE	TRUE	FALSE	TRUE	TRUE
1	14885232	Smp_162000	Brazil	FALSE	TRUE	FALSE	TRUE	FALSE	TRUE	TRUE
1	14885265	Smp_162000	Brazil	FALSE	TRUE	FALSE	TRUE	FALSE	TRUE	TRUE
1	14885301	Smp_162000	Brazil	FALSE	TRUE	FALSE	TRUE	FALSE	TRUE	TRUE
1	14885310	Smp_162000	Brazil	FALSE	TRUE	FALSE	TRUE	FALSE	TRUE	TRUE
1	14885313	Smp_162000	Brazil	FALSE	TRUE	FALSE	TRUE	FALSE	TRUE	TRUE
1	14885327	Smp_162000	Brazil	FALSE	TRUE	FALSE	TRUE	FALSE	TRUE	TRUE
1	14885341	Smp_162000	Brazil	FALSE	TRUE	FALSE	TRUE	FALSE	TRUE	TRUE
1	14885352	Smp_162000	Brazil	FALSE	TRUE	FALSE	TRUE	FALSE	TRUE	TRUE
1	14885378	Smp_162000	Brazil	FALSE	TRUE	FALSE	TRUE	FALSE	TRUE	TRUE
1	14885408	Smp_162000	Brazil	FALSE	TRUE	FALSE	TRUE	FALSE	TRUE	TRUE
1	14886925	Smp_162000	Brazil	FALSE	TRUE	FALSE	TRUE	FALSE	TRUE	TRUE
1	14886979	Smp_162000	Brazil	FALSE	TRUE	FALSE	TRUE	FALSE	TRUE	TRUE
1	14886980	Smp_162000	Brazil	FALSE	TRUE	FALSE	TRUE	FALSE	TRUE	TRUE
1	14886993	Smp_162000	Brazil	FALSE	TRUE	FALSE	TRUE	FALSE	TRUE	TRUE
1	14887000	Smp_162000	Brazil	FALSE	TRUE	FALSE	TRUE	FALSE	TRUE	TRUE
1	14887004	Smp_162000	Brazil	FALSE	TRUE	FALSE	TRUE	FALSE	TRUE	TRUE
1	14887022	Smp_162000	Brazil	FALSE	TRUE	FALSE	TRUE	FALSE	TRUE	TRUE
1	14887030	Smp_162000	Brazil	FALSE	TRUE	FALSE	TRUE	FALSE	TRUE	TRUE
1	14887048	Smp_162000	Brazil	FALSE	TRUE	FALSE	TRUE	FALSE	TRUE	TRUE
1	14887069	Smp_162000	Brazil	FALSE	TRUE	FALSE	TRUE	FALSE	TRUE	TRUE
1	14887090	Smp_162000	Brazil	FALSE	TRUE	FALSE	TRUE	FALSE	TRUE	TRUE
1	14887119	Smp_162000	Brazil	FALSE	TRUE	FALSE	TRUE	FALSE	TRUE	TRUE
1	14887133	Smp_162000	Brazil	FALSE	TRUE	FALSE	TRUE	FALSE	TRUE	TRUE
1	14888844	Smp_162000	Brazil	FALSE	TRUE	FALSE	TRUE	FALSE	TRUE	TRUE
1	14888853	Smp_162000	Brazil	FALSE	TRUE	FALSE	TRUE	FALSE	TRUE	TRUE
1	14888940	Smp_162000	Brazil	FALSE	TRUE	FALSE	TRUE	FALSE	TRUE	TRUE
1	14888953	Smp_162000	Brazil	FALSE	TRUE	FALSE	TRUE	FALSE	TRUE	TRUE
1	14888977	Smp_162000	Brazil	FALSE	TRUE	FALSE	TRUE	FALSE	TRUE	TRUE
1	14888984	Smp_162000	Brazil	FALSE	TRUE	FALSE	TRUE	FALSE	TRUE	TRUE
1	14889005	Smp_162000	Brazil	FALSE	TRUE	FALSE	TRUE	FALSE	TRUE	TRUE
1	14889010	Smp_162000	Brazil	FALSE	TRUE	FALSE	TRUE	FALSE	TRUE	TRUE
1	14889014	Smp_162000	Brazil	FALSE	TRUE	FALSE	TRUE	FALSE	TRUE	TRUE
1	14889048	Smp_162000	Brazil	FALSE	TRUE	FALSE	TRUE	FALSE	TRUE	TRUE
1	14889375	Smp_162000	Brazil	FALSE	TRUE	FALSE	TRUE	FALSE	TRUE	TRUE
1	14889405	Smp_162000	Brazil	FALSE	TRUE	FALSE	TRUE	FALSE	TRUE	TRUE
1	14889407	Smp_162000	Brazil	FALSE	TRUE	FALSE	TRUE	FALSE	TRUE	TRUE
1	14889445	Smp_162000	Brazil	FALSE	TRUE	FALSE	TRUE	FALSE	TRUE	TRUE
1	14890863	Smp_162000	Brazil	FALSE	TRUE	FALSE	TRUE	FALSE	TRUE	TRUE
1	14890949	Smp_162000	Brazil	FALSE	TRUE	FALSE	TRUE	FALSE	TRUE	TRUE
1	14891054	Smp_162000	Brazil	FALSE	TRUE	FALSE	TRUE	FALSE	TRUE	TRUE
1	14891060	Smp_162000	Brazil	FALSE	TRUE	FALSE	TRUE	FALSE	TRUE	TRUE
1	14891111	Smp_162000	Brazil	FALSE	TRUE	FALSE	TRUE	FALSE	TRUE	TRUE
1	14891114	Smp_162000	Brazil	FALSE	TRUE	FALSE	TRUE	FALSE	TRUE	TRUE
1	14891128	Smp_162000	Brazil	FALSE	TRUE	FALSE	TRUE	FALSE	TRUE	TRUE
1	14891136	Smp_162000	Brazil	FALSE	TRUE	FALSE	TRUE	FALSE	TRUE	TRUE
1	14891156	Smp_162000	Brazil	FALSE	TRUE	FALSE	TRUE	FALSE	TRUE	TRUE
1	14892117	Smp_162000	Brazil	FALSE	TRUE	FALSE	TRUE	FALSE	TRUE	TRUE
1	14892119	Smp_162000	Brazil	FALSE	TRUE	FALSE	TRUE	FALSE	TRUE	TRUE
1	14892121	Smp_162000	Brazil	FALSE	TRUE	FALSE	TRUE	FALSE	TRUE	TRUE
1	14892123	Smp_162000	Brazil	FALSE	TRUE	FALSE	TRUE	FALSE	TRUE	TRUE
1	14892130	Smp_162000	Brazil	FALSE	TRUE	FALSE	TRUE	FALSE	TRUE	TRUE
1	14892131	Smp_162000	Brazil	FALSE	TRUE	FALSE	TRUE	FALSE	TRUE	TRUE
1	14892132	Smp_162000	Brazil	FALSE	TRUE	FALSE	TRUE	FALSE	TRUE	TRUE
1	14892135	Smp_162000	Brazil	FALSE	TRUE	FALSE	TRUE	FALSE	TRUE	TRUE
1	14892146	Smp_162000	Brazil	FALSE	TRUE	FALSE	TRUE	FALSE	TRUE	TRUE
1	14892159	Smp_162000	Brazil	FALSE	TRUE	FALSE	TRUE	FALSE	TRUE	TRUE
1	14892193	Smp_162000	Brazil	FALSE	TRUE	FALSE	TRUE	FALSE	TRUE	TRUE
1	14892215	Smp_162000	Brazil	FALSE	TRUE	FALSE	TRUE	FALSE	TRUE	TRUE
1	14892260	Smp_162000	Brazil	FALSE	TRUE	FALSE	TRUE	FALSE	TRUE	TRUE
1	14892266	Smp_162000	Brazil	FALSE	TRUE	FALSE	TRUE	FALSE	TRUE	TRUE
1	14892323	Smp_162000	Brazil	FALSE	TRUE	FALSE	TRUE	FALSE	TRUE	TRUE
1	14892373	Smp_162000	Brazil	FALSE	TRUE	FALSE	TRUE	FALSE	TRUE	TRUE
1	14892380	Smp_162000	Brazil	FALSE	TRUE	FALSE	TRUE	FALSE	TRUE	TRUE
1	14892468	Smp_162000	Brazil	FALSE	TRUE	FALSE	TRUE	FALSE	TRUE	TRUE
1	14892479	Smp_162000	Brazil	FALSE	TRUE	FALSE	TRUE	FALSE	TRUE	TRUE
1	14892497	Smp_162000	Brazil	FALSE	TRUE	FALSE	TRUE	FALSE	TRUE	TRUE
1	14892521	Smp_162000	Brazil	FALSE	TRUE	FALSE	TRUE	FALSE	TRUE	TRUE
1	14892532	Smp_162000	Brazil	FALSE	TRUE	FALSE	TRUE	FALSE	TRUE	TRUE
1	14892552	Smp_162000	Brazil	FALSE	TRUE	FALSE	TRUE	FALSE	TRUE	TRUE
1	14892560	Smp_162000	Brazil	FALSE	TRUE	FALSE	TRUE	FALSE	TRUE	TRUE
1	14892569	Smp_162000	Brazil	FALSE	TRUE	FALSE	TRUE	FALSE	TRUE	TRUE
1	14892575	Smp_162000	Brazil	FALSE	TRUE	FALSE	TRUE	FALSE	TRUE	TRUE
1	14892577	Smp_162000	Brazil	FALSE	TRUE	FALSE	TRUE	FALSE	TRUE	TRUE
1	14892581	Smp_162000	Brazil	FALSE	TRUE	FALSE	TRUE	FALSE	TRUE	TRUE
1	14892584	Smp_162000	Brazil	FALSE	TRUE	FALSE	TRUE	FALSE	TRUE	TRUE
1	14892589	Smp_162000	Brazil	FALSE	TRUE	FALSE	TRUE	FALSE	TRUE	TRUE
1	14892593	Smp_162000	Brazil	FALSE	TRUE	FALSE	TRUE	FALSE	TRUE	TRUE
1	14892596	Smp_162000	Brazil	FALSE	TRUE	FALSE	TRUE	FALSE	TRUE	TRUE
1	14892598	Smp_162000	Brazil	FALSE	TRUE	FALSE	TRUE	FALSE	TRUE	TRUE
1	14892602	Smp_162000	Brazil	FALSE	TRUE	FALSE	TRUE	FALSE	TRUE	TRUE
1	14892605	Smp_162000	Brazil	FALSE	TRUE	FALSE	TRUE	FALSE	TRUE	TRUE
1	14892613	Smp_162000	Brazil	FALSE	TRUE	FALSE	TRUE	FALSE	TRUE	TRUE
1	14892647	Smp_162000	Brazil	FALSE	TRUE	FALSE	TRUE	FALSE	TRUE	TRUE
1	14894319	Smp_162000	Brazil	FALSE	TRUE	FALSE	TRUE	FALSE	TRUE	TRUE
1	14894362	Smp_162000	Brazil	FALSE	TRUE	FALSE	TRUE	FALSE	TRUE	TRUE
1	14894367	Smp_162000	Brazil	FALSE	TRUE	FALSE	TRUE	FALSE	TRUE	TRUE
1	14894381	Smp_162000	Brazil	FALSE	TRUE	FALSE	TRUE	FALSE	TRUE	TRUE
1	14894387	Smp_162000	Brazil	FALSE	TRUE	FALSE	TRUE	FALSE	TRUE	TRUE
1	14894442	Smp_162000	Brazil	FALSE	TRUE	FALSE	TRUE	FALSE	TRUE	TRUE
1	14894448	Smp_162000	Brazil	FALSE	TRUE	FALSE	TRUE	FALSE	TRUE	TRUE
1	14894463	Smp_162000	Brazil	FALSE	TRUE	FALSE	FALSE	FALSE	TRUE	TRUE
1	14894469	Smp_162000	Brazil	FALSE	TRUE	FALSE	FALSE	FALSE	TRUE	TRUE
1	14894490	Smp_162000	Brazil	FALSE	TRUE	FALSE	FALSE	FALSE	TRUE	TRUE
1	14894492	Smp_162000	Brazil	FALSE	TRUE	FALSE	FALSE	FALSE	TRUE	TRUE
1	14894564	Smp_162000	Brazil	FALSE	TRUE	FALSE	FALSE	FALSE	TRUE	TRUE
1	14894584	Smp_162000	Brazil	FALSE	TRUE	FALSE	FALSE	FALSE	TRUE	TRUE
1	14894589	Smp_162000	Brazil	FALSE	TRUE	FALSE	FALSE	FALSE	TRUE	TRUE
1	14894601	Smp_162000	Brazil	FALSE	TRUE	FALSE	FALSE	FALSE	TRUE	TRUE
1	14894604	Smp_162000	Brazil	FALSE	TRUE	FALSE	FALSE	FALSE	TRUE	TRUE
1	14894637	Smp_162000	Brazil	FALSE	TRUE	FALSE	FALSE	FALSE	TRUE	TRUE
1	14894655	Smp_162000	Brazil	FALSE	TRUE	FALSE	FALSE	FALSE	TRUE	TRUE
1	14894781	Smp_162000	Brazil	FALSE	TRUE	FALSE	FALSE	FALSE	TRUE	TRUE
1	14894802	Smp_162000	Brazil	FALSE	TRUE	FALSE	FALSE	FALSE	TRUE	TRUE
1	14894840	Smp_162000	Brazil	FALSE	TRUE	FALSE	FALSE	FALSE	TRUE	TRUE
1	14894847	Smp_162000	Brazil	FALSE	TRUE	FALSE	FALSE	FALSE	TRUE	TRUE
1	14894855	Smp_162000	Brazil	FALSE	TRUE	FALSE	FALSE	FALSE	TRUE	TRUE
1	14894859	Smp_162000	Brazil	FALSE	TRUE	FALSE	FALSE	FALSE	TRUE	TRUE
1	14894860	Smp_162000	Brazil	FALSE	TRUE	FALSE	FALSE	FALSE	TRUE	TRUE
1	14894877	Smp_162000	Brazil	FALSE	TRUE	FALSE	FALSE	FALSE	TRUE	TRUE
1	14895961	Smp_162000	Brazil	FALSE	TRUE	FALSE	FALSE	FALSE	TRUE	TRUE
1	14896205	Smp_162000	Brazil	FALSE	TRUE	FALSE	FALSE	FALSE	TRUE	TRUE
1	14896264	Smp_162000	Brazil	FALSE	TRUE	FALSE	FALSE	FALSE	TRUE	TRUE
1	14896318	Smp_162000	Brazil	FALSE	TRUE	FALSE	FALSE	FALSE	TRUE	TRUE
1	14896348	Smp_162000	Brazil	FALSE	TRUE	FALSE	FALSE	FALSE	TRUE	TRUE
1	14896351	Smp_162000	Brazil	FALSE	TRUE	FALSE	FALSE	FALSE	TRUE	TRUE
1	14896356	Smp_162000	Brazil	FALSE	TRUE	FALSE	FALSE	FALSE	TRUE	TRUE
1	14896454	Smp_162000	Brazil	FALSE	FALSE	FALSE	FALSE	FALSE	TRUE	TRUE
1	14896469	Smp_162000	Brazil	FALSE	FALSE	FALSE	FALSE	FALSE	TRUE	TRUE
1	14896488	Smp_162000	Brazil	FALSE	FALSE	FALSE	FALSE	FALSE	TRUE	TRUE
1	14896511	Smp_162000	Brazil	FALSE	FALSE	FALSE	FALSE	FALSE	TRUE	TRUE
1	14896541	Smp_162000	Brazil	FALSE	FALSE	FALSE	FALSE	FALSE	TRUE	TRUE
1	14896547	Smp_162000	Brazil	FALSE	FALSE	FALSE	FALSE	FALSE	TRUE	TRUE
1	14896570	Smp_162000	Brazil	FALSE	FALSE	FALSE	FALSE	FALSE	TRUE	TRUE
1	14896580	Smp_162000	Brazil	FALSE	FALSE	FALSE	FALSE	FALSE	TRUE	TRUE
1	14896586	Smp_162000	Brazil	FALSE	FALSE	FALSE	FALSE	FALSE	TRUE	TRUE
1	14896612	Smp_162000	Brazil	FALSE	FALSE	FALSE	FALSE	FALSE	TRUE	TRUE
1	14896618	Smp_162000	Brazil	FALSE	FALSE	FALSE	FALSE	FALSE	TRUE	TRUE
1	14896645	Smp_162000	Brazil	FALSE	FALSE	FALSE	FALSE	FALSE	TRUE	TRUE
1	14896663	Smp_162000	Brazil	FALSE	FALSE	FALSE	FALSE	FALSE	TRUE	TRUE
1	14896742	Smp_162000	Brazil	FALSE	FALSE	FALSE	FALSE	FALSE	TRUE	TRUE
1	14896743	Smp_162000	Brazil	FALSE	FALSE	FALSE	FALSE	FALSE	TRUE	TRUE
1	14896745	Smp_162000	Brazil	FALSE	FALSE	FALSE	FALSE	FALSE	TRUE	TRUE
1	14896922	Smp_162000	Brazil	FALSE	FALSE	FALSE	FALSE	FALSE	TRUE	TRUE
1	14896943	Smp_162000	Brazil	FALSE	FALSE	FALSE	FALSE	FALSE	TRUE	TRUE
1	14896945	Smp_162000	Brazil	FALSE	FALSE	FALSE	FALSE	FALSE	TRUE	TRUE
1	14896966	Smp_162000	Brazil	FALSE	FALSE	FALSE	FALSE	FALSE	TRUE	TRUE
1	14896971	Smp_162000	Brazil	FALSE	FALSE	FALSE	FALSE	FALSE	TRUE	TRUE
1	14896980	Smp_162000	Brazil	FALSE	FALSE	FALSE	FALSE	FALSE	TRUE	TRUE
1	14896989	Smp_162000	Brazil	FALSE	FALSE	FALSE	FALSE	FALSE	TRUE	TRUE
1	14896994	Smp_162000	Brazil	FALSE	FALSE	FALSE	FALSE	FALSE	TRUE	TRUE
1	14896997	Smp_162000	Brazil	FALSE	FALSE	FALSE	FALSE	FALSE	TRUE	TRUE
1	14897006	Smp_162000	Brazil	FALSE	FALSE	FALSE	FALSE	FALSE	TRUE	TRUE
1	14897013	Smp_162000	Brazil	FALSE	FALSE	FALSE	FALSE	FALSE	TRUE	TRUE
1	14897024	Smp_162000	Brazil	FALSE	FALSE	FALSE	FALSE	FALSE	TRUE	TRUE
1	14897026	Smp_162000	Brazil	FALSE	FALSE	FALSE	FALSE	FALSE	TRUE	TRUE
1	14897027	Smp_162000	Brazil	FALSE	FALSE	FALSE	FALSE	FALSE	TRUE	TRUE
1	14897030	Smp_162000	Brazil	FALSE	FALSE	FALSE	FALSE	FALSE	TRUE	TRUE
1	14897092	Smp_162000	Brazil	FALSE	FALSE	FALSE	FALSE	FALSE	TRUE	TRUE
1	14897732	Smp_162000	Brazil	FALSE	FALSE	FALSE	FALSE	FALSE	TRUE	TRUE
1	14897766	Smp_162000	Brazil	FALSE	FALSE	FALSE	FALSE	FALSE	TRUE	TRUE
1	14897777	Smp_162000	Brazil	FALSE	FALSE	FALSE	FALSE	FALSE	TRUE	TRUE
1	14897803	Smp_162000	Brazil	FALSE	FALSE	FALSE	FALSE	FALSE	TRUE	TRUE
1	14897835	Smp_162000	Brazil	FALSE	FALSE	FALSE	FALSE	FALSE	TRUE	TRUE
1	14897836	Smp_162000	Brazil	FALSE	FALSE	FALSE	FALSE	FALSE	TRUE	TRUE
1	14897840	Smp_162000	Brazil	FALSE	FALSE	FALSE	FALSE	FALSE	TRUE	TRUE
1	14897848	Smp_162000	Brazil	FALSE	FALSE	FALSE	FALSE	FALSE	TRUE	TRUE
1	14897852	Smp_162000	Brazil	FALSE	FALSE	FALSE	FALSE	FALSE	TRUE	TRUE
1	14897854	Smp_162000	Brazil	FALSE	FALSE	FALSE	FALSE	FALSE	TRUE	TRUE
1	14897858	Smp_162000	Brazil	FALSE	FALSE	FALSE	FALSE	FALSE	TRUE	TRUE
1	14897859	Smp_162000	Brazil	FALSE	FALSE	FALSE	FALSE	FALSE	TRUE	TRUE
1	14897860	Smp_162000	Brazil	FALSE	FALSE	FALSE	FALSE	FALSE	TRUE	TRUE
1	14897943	Smp_162000	Brazil	FALSE	FALSE	FALSE	FALSE	FALSE	TRUE	TRUE
1	14897948	Smp_162000	Brazil	FALSE	FALSE	FALSE	FALSE	FALSE	TRUE	TRUE
1	14899747	Smp_162000	Brazil	FALSE	TRUE	FALSE	FALSE	FALSE	TRUE	TRUE
1	14899764	Smp_162000	Brazil	FALSE	TRUE	FALSE	FALSE	FALSE	TRUE	TRUE
1	14899767	Smp_162000	Brazil	FALSE	TRUE	FALSE	FALSE	FALSE	TRUE	TRUE
1	14899785	Smp_162000	Brazil	FALSE	TRUE	FALSE	FALSE	FALSE	TRUE	TRUE
1	14899792	Smp_162000	Brazil	FALSE	TRUE	FALSE	FALSE	FALSE	TRUE	TRUE
1	14899796	Smp_162000	Brazil	FALSE	TRUE	FALSE	FALSE	FALSE	TRUE	TRUE
1	14899805	Smp_162000	Brazil	FALSE	TRUE	FALSE	FALSE	FALSE	TRUE	TRUE
1	14899825	Smp_162000	Brazil	FALSE	TRUE	FALSE	FALSE	FALSE	TRUE	TRUE
1	14899889	Smp_162000	Brazil	FALSE	TRUE	FALSE	FALSE	FALSE	TRUE	TRUE
1	14899906	Smp_162000	Brazil	FALSE	TRUE	FALSE	FALSE	FALSE	TRUE	TRUE
1	14900996	Smp_162000	Brazil	FALSE	TRUE	FALSE	FALSE	FALSE	TRUE	TRUE
1	14901035	Smp_162000	Brazil	FALSE	TRUE	FALSE	FALSE	FALSE	TRUE	TRUE
1	14901805	Smp_162000	Brazil	FALSE	TRUE	FALSE	FALSE	FALSE	TRUE	TRUE
1	14901815	Smp_162000	Brazil	FALSE	TRUE	FALSE	FALSE	FALSE	TRUE	TRUE
1	14901898	Smp_162000	Brazil	FALSE	TRUE	FALSE	FALSE	FALSE	TRUE	TRUE
1	14901912	Smp_162000	Brazil	FALSE	TRUE	FALSE	FALSE	FALSE	TRUE	TRUE
1	14901935	Smp_162000	Brazil	FALSE	TRUE	FALSE	FALSE	FALSE	TRUE	TRUE
1	14901958	Smp_162000	Brazil	FALSE	TRUE	FALSE	FALSE	FALSE	TRUE	TRUE
1	14901975	Smp_162000	Brazil	FALSE	TRUE	FALSE	FALSE	FALSE	TRUE	TRUE
1	14901976	Smp_162000	Brazil	FALSE	TRUE	FALSE	FALSE	FALSE	TRUE	TRUE
1	14901995	Smp_162000	Brazil	FALSE	TRUE	FALSE	FALSE	FALSE	TRUE	TRUE
1	14901997	Smp_162000	Brazil	FALSE	TRUE	FALSE	FALSE	FALSE	TRUE	TRUE
1	14902018	Smp_162000	Brazil	FALSE	TRUE	FALSE	FALSE	FALSE	TRUE	TRUE
1	14902038	Smp_162000	Brazil	FALSE	TRUE	FALSE	FALSE	FALSE	TRUE	TRUE
1	14902039	Smp_162000	Brazil	FALSE	TRUE	FALSE	FALSE	FALSE	TRUE	TRUE
1	14902041	Smp_162000	Brazil	FALSE	TRUE	FALSE	FALSE	FALSE	TRUE	TRUE
1	14902047	Smp_162000	Brazil	FALSE	TRUE	FALSE	FALSE	FALSE	TRUE	TRUE
1	14902077	Smp_162000	Brazil	FALSE	TRUE	FALSE	FALSE	FALSE	TRUE	TRUE
1	14902097	Smp_162000	Brazil	FALSE	TRUE	FALSE	FALSE	FALSE	TRUE	TRUE
1	14902102	Smp_162000	Brazil	FALSE	TRUE	FALSE	FALSE	FALSE	TRUE	TRUE
1	14902114	Smp_162000	Brazil	FALSE	TRUE	FALSE	FALSE	FALSE	TRUE	TRUE
1	14902135	Smp_162000	Brazil	FALSE	TRUE	FALSE	FALSE	FALSE	TRUE	TRUE
1	14903448	Smp_162000	Brazil	FALSE	TRUE	FALSE	TRUE	FALSE	TRUE	TRUE
1	14903487	Smp_162000	Brazil	FALSE	TRUE	FALSE	FALSE	FALSE	TRUE	TRUE
1	14903494	Smp_162000	Brazil	FALSE	TRUE	FALSE	FALSE	FALSE	TRUE	TRUE
1	14903524	Smp_162000	Brazil	FALSE	TRUE	FALSE	FALSE	FALSE	TRUE	TRUE
1	14903526	Smp_162000	Brazil	FALSE	TRUE	FALSE	FALSE	FALSE	TRUE	TRUE
1	14903544	Smp_162000	Brazil	FALSE	TRUE	FALSE	FALSE	FALSE	TRUE	TRUE
1	14903705	Smp_162000	Brazil	FALSE	TRUE	FALSE	FALSE	FALSE	TRUE	TRUE
1	14903707	Smp_162000	Brazil	FALSE	TRUE	FALSE	FALSE	FALSE	TRUE	TRUE
1	14903712	Smp_162000	Brazil	FALSE	TRUE	FALSE	FALSE	FALSE	TRUE	TRUE
1	14903746	Smp_162000	Brazil	FALSE	TRUE	FALSE	FALSE	FALSE	TRUE	TRUE
1	14903774	Smp_162000	Brazil	FALSE	TRUE	FALSE	FALSE	FALSE	TRUE	TRUE
1	14903782	Smp_162000	Brazil	FALSE	TRUE	FALSE	FALSE	FALSE	TRUE	TRUE
1	14903785	Smp_162000	Brazil	FALSE	TRUE	FALSE	FALSE	FALSE	TRUE	TRUE
1	14903848	Smp_162000	Brazil	FALSE	TRUE	FALSE	FALSE	FALSE	TRUE	TRUE
1	14903895	Smp_162000	Brazil	FALSE	TRUE	FALSE	FALSE	FALSE	TRUE	TRUE
1	14903911	Smp_162000	Brazil	FALSE	TRUE	FALSE	FALSE	FALSE	TRUE	TRUE
1	14903912	Smp_162000	Brazil	FALSE	TRUE	FALSE	FALSE	FALSE	TRUE	TRUE
1	14903919	Smp_162000	Brazil	FALSE	TRUE	FALSE	FALSE	FALSE	TRUE	TRUE
1	14903930	Smp_162000	Brazil	FALSE	TRUE	FALSE	FALSE	FALSE	TRUE	TRUE
1	14903958	Smp_162000	Brazil	FALSE	TRUE	FALSE	FALSE	FALSE	TRUE	TRUE
1	14903963	Smp_162000	Brazil	FALSE	TRUE	FALSE	FALSE	FALSE	TRUE	TRUE
1	14903972	Smp_162000	Brazil	FALSE	TRUE	FALSE	FALSE	FALSE	TRUE	TRUE
1	14904000	Smp_162000	Brazil	FALSE	TRUE	FALSE	FALSE	FALSE	TRUE	TRUE
1	14904001	Smp_162000	Brazil	FALSE	TRUE	FALSE	FALSE	FALSE	TRUE	TRUE
1	14905595	Smp_162000	Brazil	FALSE	TRUE	FALSE	TRUE	FALSE	TRUE	TRUE
1	14905658	Smp_162000	Brazil	FALSE	TRUE	FALSE	TRUE	FALSE	TRUE	TRUE
1	14905674	Smp_162000	Brazil	FALSE	TRUE	FALSE	TRUE	FALSE	TRUE	TRUE
1	14905681	Smp_162000	Brazil	FALSE	TRUE	FALSE	TRUE	FALSE	TRUE	TRUE
1	14905709	Smp_162000	Brazil	FALSE	TRUE	FALSE	TRUE	FALSE	TRUE	TRUE
1	14905715	Smp_162000	Brazil	FALSE	TRUE	FALSE	TRUE	FALSE	TRUE	TRUE
1	14905724	Smp_162000	Brazil	FALSE	TRUE	FALSE	TRUE	FALSE	TRUE	TRUE
1	14905752	Smp_162000	Brazil	FALSE	TRUE	FALSE	TRUE	FALSE	TRUE	TRUE
1	14905761	Smp_162000	Brazil	FALSE	TRUE	FALSE	TRUE	FALSE	TRUE	TRUE
1	14905782	Smp_162000	Brazil	FALSE	TRUE	FALSE	TRUE	FALSE	TRUE	TRUE
1	14905827	Smp_162000	Brazil	FALSE	TRUE	FALSE	TRUE	FALSE	TRUE	TRUE
1	14909024	Smp_162000	Brazil	FALSE	TRUE	FALSE	TRUE	FALSE	TRUE	TRUE
1	14909067	Smp_162000	Brazil	FALSE	TRUE	FALSE	TRUE	FALSE	TRUE	TRUE
1	14909084	Smp_162000	Brazil	FALSE	TRUE	FALSE	TRUE	FALSE	TRUE	TRUE
1	14910928	Smp_162000	Brazil	FALSE	TRUE	FALSE	TRUE	FALSE	TRUE	TRUE
1	14910975	Smp_162000	Brazil	FALSE	TRUE	FALSE	TRUE	FALSE	TRUE	TRUE
1	14910980	Smp_162000	Brazil	FALSE	TRUE	FALSE	TRUE	FALSE	TRUE	TRUE
1	14910999	Smp_162000	Brazil	FALSE	TRUE	FALSE	TRUE	FALSE	TRUE	TRUE
1	14911012	Smp_162000	Brazil	FALSE	TRUE	FALSE	TRUE	FALSE	TRUE	TRUE
1	14911013	Smp_162000	Brazil	FALSE	TRUE	FALSE	TRUE	FALSE	TRUE	TRUE
1	14911047	Smp_162000	Brazil	FALSE	TRUE	FALSE	TRUE	FALSE	TRUE	TRUE
1	14911074	Smp_162000	Brazil	FALSE	TRUE	FALSE	TRUE	FALSE	TRUE	TRUE
1	14913087	Smp_162000	Brazil	FALSE	TRUE	FALSE	FALSE	FALSE	TRUE	TRUE
1	14913101	Smp_162000	Brazil	FALSE	TRUE	FALSE	FALSE	FALSE	TRUE	TRUE
1	14913111	Smp_162000	Brazil	FALSE	TRUE	FALSE	FALSE	FALSE	TRUE	TRUE
1	14913129	Smp_162000	Brazil	FALSE	TRUE	FALSE	FALSE	FALSE	TRUE	TRUE
1	14913138	Smp_162000	Brazil	FALSE	TRUE	FALSE	FALSE	FALSE	TRUE	TRUE
1	14913170	Smp_162000	Brazil	FALSE	TRUE	FALSE	FALSE	FALSE	TRUE	TRUE
1	14913172	Smp_162000	Brazil	FALSE	TRUE	FALSE	FALSE	FALSE	TRUE	TRUE
1	14913178	Smp_162000	Brazil	FALSE	TRUE	FALSE	FALSE	FALSE	TRUE	TRUE
1	14913191	Smp_162000	Brazil	FALSE	TRUE	FALSE	FALSE	FALSE	TRUE	TRUE
1	14913331	Smp_162000	Brazil	FALSE	TRUE	FALSE	FALSE	FALSE	TRUE	TRUE
1	14913332	Smp_162000	Brazil	FALSE	TRUE	FALSE	FALSE	FALSE	TRUE	TRUE
1	14913441	Smp_162000	Brazil	FALSE	TRUE	FALSE	FALSE	FALSE	TRUE	TRUE
1	14913448	Smp_162000	Brazil	FALSE	TRUE	FALSE	FALSE	FALSE	TRUE	TRUE
1	14913458	Smp_162000	Brazil	FALSE	TRUE	FALSE	FALSE	FALSE	TRUE	TRUE
1	14914002	Smp_162000	Brazil	FALSE	TRUE	FALSE	FALSE	FALSE	TRUE	TRUE
1	14914049	Smp_162000	Brazil	FALSE	TRUE	FALSE	FALSE	FALSE	TRUE	TRUE
1	14914100	Smp_162000	Brazil	FALSE	TRUE	FALSE	FALSE	FALSE	TRUE	TRUE
1	14914119	Smp_162000	Brazil	FALSE	TRUE	FALSE	FALSE	FALSE	TRUE	TRUE
1	14914199	Smp_162000	Brazil	FALSE	TRUE	FALSE	FALSE	FALSE	TRUE	TRUE
1	14914211	Smp_162000	Brazil	FALSE	TRUE	FALSE	FALSE	FALSE	TRUE	TRUE
1	14914274	Smp_162000	Brazil	FALSE	TRUE	FALSE	FALSE	FALSE	TRUE	TRUE
1	14914305	Smp_162000	Brazil	FALSE	TRUE	FALSE	FALSE	FALSE	TRUE	TRUE
1	14917206	Smp_162000	Brazil	FALSE	TRUE	FALSE	FALSE	FALSE	TRUE	TRUE
1	14917231	Smp_162000	Brazil	FALSE	TRUE	FALSE	FALSE	FALSE	TRUE	TRUE
1	14917243	Smp_162000	Brazil	FALSE	TRUE	FALSE	FALSE	FALSE	TRUE	TRUE
1	14917245	Smp_162000	Brazil	FALSE	TRUE	FALSE	FALSE	FALSE	TRUE	TRUE
1	14917250	Smp_162000	Brazil	FALSE	TRUE	FALSE	FALSE	FALSE	TRUE	TRUE
1	14917262	Smp_162000	Brazil	FALSE	TRUE	FALSE	FALSE	FALSE	TRUE	TRUE
1	14917270	Smp_162000	Brazil	FALSE	TRUE	FALSE	FALSE	FALSE	TRUE	TRUE
1	14917291	Smp_162000	Brazil	FALSE	TRUE	FALSE	FALSE	FALSE	TRUE	TRUE
1	14917364	Smp_162000	Brazil	FALSE	TRUE	FALSE	FALSE	FALSE	TRUE	TRUE
1	14917374	Smp_162000	Brazil	FALSE	TRUE	FALSE	FALSE	FALSE	TRUE	TRUE
1	14917385	Smp_162000	Brazil	FALSE	TRUE	FALSE	FALSE	FALSE	TRUE	TRUE
1	14917388	Smp_162000	Brazil	FALSE	TRUE	FALSE	FALSE	FALSE	TRUE	TRUE
1	14917422	Smp_162000	Brazil	FALSE	TRUE	FALSE	FALSE	FALSE	TRUE	TRUE
1	14917425	Smp_162000	Brazil	FALSE	TRUE	FALSE	FALSE	FALSE	TRUE	TRUE
1	14917439	Smp_162000	Brazil	FALSE	TRUE	FALSE	FALSE	FALSE	TRUE	TRUE
1	14917470	Smp_162000	Brazil	FALSE	TRUE	FALSE	FALSE	FALSE	TRUE	TRUE
1	14917485	Smp_162000	Brazil	FALSE	TRUE	FALSE	FALSE	FALSE	TRUE	TRUE
1	14917506	Smp_162000	Brazil	FALSE	TRUE	FALSE	FALSE	FALSE	TRUE	TRUE
1	14917512	Smp_162000	Brazil	FALSE	TRUE	FALSE	FALSE	FALSE	TRUE	TRUE
1	14917529	Smp_162000	Brazil	FALSE	TRUE	FALSE	FALSE	FALSE	TRUE	TRUE
1	14917536	Smp_162000	Brazil	FALSE	TRUE	FALSE	FALSE	FALSE	TRUE	TRUE
1	14917544	Smp_162000	Brazil	FALSE	TRUE	FALSE	FALSE	FALSE	TRUE	TRUE
1	14917547	Smp_162000	Brazil	FALSE	TRUE	FALSE	FALSE	FALSE	TRUE	TRUE
1	14917549	Smp_162000	Brazil	FALSE	TRUE	FALSE	FALSE	FALSE	TRUE	TRUE
1	14917550	Smp_162000	Brazil	FALSE	TRUE	FALSE	FALSE	FALSE	TRUE	TRUE
1	14917578	Smp_162000	Brazil	FALSE	TRUE	FALSE	FALSE	FALSE	TRUE	TRUE
1	14917635	Smp_162000	Brazil	FALSE	TRUE	FALSE	FALSE	FALSE	TRUE	TRUE
1	14917669	Smp_162000	Brazil	FALSE	TRUE	FALSE	FALSE	FALSE	TRUE	TRUE
1	14917739	Smp_162000	Brazil	FALSE	TRUE	FALSE	FALSE	FALSE	TRUE	TRUE
1	14917761	Smp_162000	Brazil	FALSE	TRUE	FALSE	FALSE	FALSE	TRUE	TRUE
1	14917775	Smp_162000	Brazil	FALSE	TRUE	FALSE	FALSE	FALSE	TRUE	TRUE
1	14917805	Smp_162000	Brazil	FALSE	TRUE	FALSE	FALSE	FALSE	TRUE	TRUE
1	14917819	Smp_162000	Brazil	FALSE	TRUE	FALSE	FALSE	FALSE	TRUE	TRUE
1	14917826	Smp_162000	Brazil	FALSE	TRUE	FALSE	FALSE	FALSE	TRUE	TRUE
1	14917827	Smp_162000	Brazil	FALSE	TRUE	FALSE	FALSE	FALSE	TRUE	TRUE
1	14917831	Smp_162000	Brazil	FALSE	TRUE	FALSE	FALSE	FALSE	TRUE	TRUE
1	14917843	Smp_162000	Brazil	FALSE	TRUE	FALSE	FALSE	FALSE	TRUE	TRUE
1	14920143	Smp_162000	Brazil	FALSE	TRUE	FALSE	FALSE	FALSE	TRUE	TRUE
1	14920219	Smp_162000	Brazil	FALSE	TRUE	FALSE	FALSE	FALSE	TRUE	TRUE
1	14920782	Smp_162000	Brazil	FALSE	TRUE	FALSE	FALSE	FALSE	TRUE	TRUE
1	14920786	Smp_162000	Brazil	FALSE	TRUE	FALSE	FALSE	FALSE	TRUE	TRUE
1	14920803	Smp_162000	Brazil	FALSE	TRUE	FALSE	FALSE	FALSE	TRUE	TRUE
1	14920825	Smp_162000	Brazil	FALSE	TRUE	FALSE	FALSE	FALSE	TRUE	TRUE
1	14920842	Smp_162000	Brazil	FALSE	TRUE	FALSE	FALSE	FALSE	TRUE	TRUE
1	14920847	Smp_162000	Brazil	FALSE	TRUE	FALSE	FALSE	FALSE	TRUE	TRUE
1	14920858	Smp_162000	Brazil	FALSE	TRUE	FALSE	FALSE	FALSE	TRUE	TRUE
1	14922932	Smp_162000	Brazil	FALSE	FALSE	FALSE	FALSE	FALSE	TRUE	TRUE
1	14922998	Smp_162000	Brazil	FALSE	FALSE	FALSE	FALSE	FALSE	TRUE	TRUE
1	14922999	Smp_162000	Brazil	FALSE	FALSE	FALSE	FALSE	FALSE	TRUE	TRUE
1	14923052	Smp_162000	Brazil	FALSE	FALSE	FALSE	FALSE	FALSE	TRUE	TRUE
1	14923307	Smp_162000	Brazil	FALSE	FALSE	FALSE	FALSE	FALSE	TRUE	TRUE
1	14925134	Smp_162000	Brazil	FALSE	FALSE	FALSE	FALSE	FALSE	TRUE	TRUE
1	14925136	Smp_162000	Brazil	FALSE	FALSE	FALSE	FALSE	FALSE	TRUE	TRUE
1	14925141	Smp_162000	Brazil	FALSE	FALSE	FALSE	FALSE	FALSE	TRUE	TRUE
1	14925155	Smp_162000	Brazil	FALSE	FALSE	FALSE	FALSE	FALSE	TRUE	TRUE
1	14925180	Smp_162000	Brazil	FALSE	FALSE	FALSE	FALSE	FALSE	TRUE	TRUE
1	14925190	Smp_162000	Brazil	FALSE	FALSE	FALSE	FALSE	FALSE	TRUE	TRUE
1	14925223	Smp_162000	Brazil	FALSE	FALSE	FALSE	FALSE	FALSE	TRUE	TRUE
1	14927635	Smp_162000	Brazil	FALSE	FALSE	FALSE	FALSE	FALSE	TRUE	TRUE
1	14927637	Smp_162000	Brazil	FALSE	FALSE	FALSE	FALSE	FALSE	TRUE	TRUE
1	14927643	Smp_162000	Brazil	FALSE	FALSE	FALSE	FALSE	FALSE	TRUE	TRUE
1	14927678	Smp_162000	Brazil	FALSE	FALSE	FALSE	FALSE	FALSE	TRUE	TRUE
1	14927681	Smp_162000	Brazil	FALSE	FALSE	FALSE	FALSE	FALSE	TRUE	TRUE
1	14927699	Smp_162000	Brazil	FALSE	FALSE	FALSE	FALSE	FALSE	TRUE	TRUE
1	14927701	Smp_162000	Brazil	FALSE	FALSE	FALSE	FALSE	FALSE	TRUE	TRUE
1	14927706	Smp_162000	Brazil	FALSE	FALSE	FALSE	FALSE	FALSE	TRUE	TRUE
1	14927710	Smp_162000	Brazil	FALSE	FALSE	FALSE	FALSE	FALSE	TRUE	TRUE
1	14927735	Smp_162000	Brazil	FALSE	FALSE	FALSE	FALSE	FALSE	TRUE	TRUE
1	14928556	Smp_162000	Brazil	FALSE	FALSE	FALSE	FALSE	FALSE	TRUE	TRUE
1	14928568	Smp_162000	Brazil	FALSE	FALSE	FALSE	FALSE	FALSE	TRUE	TRUE
1	14928571	Smp_162000	Brazil	FALSE	FALSE	FALSE	FALSE	FALSE	TRUE	TRUE
1	14928602	Smp_162000	Brazil	FALSE	FALSE	FALSE	FALSE	FALSE	TRUE	TRUE
1	14928618	Smp_162000	Brazil	FALSE	FALSE	FALSE	FALSE	FALSE	TRUE	TRUE
1	14928620	Smp_162000	Brazil	FALSE	FALSE	FALSE	FALSE	FALSE	TRUE	TRUE
1	14928636	Smp_162000	Brazil	FALSE	FALSE	FALSE	FALSE	FALSE	TRUE	TRUE
1	14928699	Smp_162000	Brazil	FALSE	FALSE	FALSE	FALSE	FALSE	TRUE	TRUE
1	14928726	Smp_162000	Brazil	FALSE	FALSE	FALSE	FALSE	FALSE	TRUE	TRUE
1	14929345	Smp_162000	Brazil	FALSE	FALSE	FALSE	FALSE	FALSE	TRUE	TRUE
1	14929363	Smp_162000	Brazil	FALSE	FALSE	FALSE	FALSE	FALSE	TRUE	TRUE
1	14929386	Smp_162000	Brazil	FALSE	FALSE	FALSE	FALSE	FALSE	TRUE	TRUE
1	14929420	Smp_162000	Brazil	FALSE	FALSE	FALSE	FALSE	FALSE	TRUE	TRUE
1	14929427	Smp_162000	Brazil	FALSE	FALSE	FALSE	FALSE	FALSE	TRUE	TRUE
1	14929449	Smp_162000	Brazil	FALSE	FALSE	FALSE	FALSE	FALSE	TRUE	TRUE
1	14929453	Smp_162000	Brazil	FALSE	FALSE	FALSE	FALSE	FALSE	TRUE	TRUE
1	14929484	Smp_162000	Brazil	FALSE	FALSE	FALSE	FALSE	FALSE	TRUE	TRUE
1	14929512	Smp_162000	Brazil	FALSE	FALSE	FALSE	FALSE	FALSE	TRUE	TRUE
1	14929540	Smp_162000	Brazil	FALSE	FALSE	FALSE	FALSE	FALSE	TRUE	TRUE
1	14929543	Smp_162000	Brazil	FALSE	FALSE	FALSE	FALSE	FALSE	TRUE	TRUE
1	14929594	Smp_162000	Brazil	FALSE	FALSE	FALSE	FALSE	FALSE	TRUE	TRUE
1	14929595	Smp_162000	Brazil	FALSE	FALSE	FALSE	FALSE	FALSE	TRUE	TRUE
1	14929611	Smp_162000	Brazil	FALSE	FALSE	FALSE	FALSE	FALSE	TRUE	TRUE
1	14929613	Smp_162000	Brazil	FALSE	FALSE	FALSE	FALSE	FALSE	TRUE	TRUE
1	14929623	Smp_162000	Brazil	FALSE	FALSE	FALSE	FALSE	FALSE	TRUE	TRUE
1	14929651	Smp_162000	Brazil	FALSE	FALSE	FALSE	FALSE	FALSE	TRUE	TRUE
1	14929667	Smp_162000	Brazil	FALSE	FALSE	FALSE	FALSE	FALSE	TRUE	TRUE
1	14929671	Smp_162000	Brazil	FALSE	FALSE	FALSE	FALSE	FALSE	TRUE	TRUE
1	14929676	Smp_162000	Brazil	FALSE	FALSE	FALSE	FALSE	FALSE	TRUE	TRUE
1	14929686	Smp_162000	Brazil	FALSE	FALSE	FALSE	FALSE	FALSE	TRUE	TRUE
1	14929742	Smp_162000	Brazil	FALSE	FALSE	FALSE	FALSE	FALSE	TRUE	TRUE
1	14929748	Smp_162000	Brazil	FALSE	FALSE	FALSE	FALSE	FALSE	TRUE	TRUE
1	14929768	Smp_162000	Brazil	FALSE	FALSE	FALSE	FALSE	FALSE	TRUE	TRUE
1	14929770	Smp_162000	Brazil	FALSE	FALSE	FALSE	FALSE	FALSE	TRUE	TRUE
1	14929771	Smp_162000	Brazil	FALSE	FALSE	FALSE	FALSE	FALSE	TRUE	TRUE
1	14932620	Smp_162000	Brazil	FALSE	FALSE	FALSE	FALSE	FALSE	TRUE	TRUE
1	14932712	Smp_162000	Brazil	FALSE	FALSE	FALSE	FALSE	FALSE	TRUE	TRUE
1	14932722	Smp_162000	Brazil	FALSE	FALSE	FALSE	FALSE	FALSE	TRUE	TRUE
1	14932786	Smp_162000	Brazil	FALSE	FALSE	FALSE	FALSE	FALSE	TRUE	TRUE
1	14932875	Smp_162000	Brazil	FALSE	FALSE	FALSE	FALSE	FALSE	TRUE	TRUE
1	14932876	Smp_162000	Brazil	FALSE	FALSE	FALSE	FALSE	FALSE	TRUE	TRUE
1	14932882	Smp_162000	Brazil	FALSE	FALSE	FALSE	FALSE	FALSE	TRUE	TRUE
1	14932913	Smp_162000	Brazil	FALSE	FALSE	FALSE	FALSE	FALSE	TRUE	TRUE
1	14933538	Smp_162000	Brazil	FALSE	FALSE	FALSE	FALSE	FALSE	TRUE	TRUE
1	14933540	Smp_162000	Brazil	FALSE	FALSE	FALSE	FALSE	FALSE	TRUE	TRUE
1	14933583	Smp_162000	Brazil	FALSE	FALSE	FALSE	FALSE	FALSE	TRUE	TRUE
1	14933601	Smp_162000	Brazil	FALSE	FALSE	FALSE	FALSE	FALSE	TRUE	TRUE
1	14933612	Smp_162000	Brazil	FALSE	FALSE	FALSE	FALSE	FALSE	TRUE	TRUE
1	14933619	Smp_162000	Brazil	FALSE	FALSE	FALSE	FALSE	FALSE	TRUE	TRUE
1	14933792	Smp_162000	Brazil	FALSE	FALSE	FALSE	FALSE	FALSE	TRUE	TRUE
1	14933852	Smp_162000	Brazil	FALSE	FALSE	FALSE	FALSE	FALSE	TRUE	TRUE
1	14933857	Smp_162000	Brazil	FALSE	FALSE	FALSE	FALSE	FALSE	TRUE	TRUE
1	14933862	Smp_162000	Brazil	FALSE	FALSE	FALSE	FALSE	FALSE	TRUE	TRUE
1	14933879	Smp_162000	Brazil	FALSE	FALSE	FALSE	FALSE	FALSE	TRUE	TRUE
1	14935122	Smp_162000	Brazil	FALSE	FALSE	FALSE	FALSE	FALSE	TRUE	TRUE
1	14936341	Smp_162000	Brazil	FALSE	FALSE	FALSE	FALSE	FALSE	TRUE	TRUE
1	14936461	Smp_162000	Brazil	FALSE	FALSE	FALSE	FALSE	FALSE	TRUE	TRUE
1	14936487	Smp_162000	Brazil	FALSE	FALSE	FALSE	FALSE	FALSE	TRUE	TRUE
1	14937192	Smp_162000	Brazil	FALSE	FALSE	FALSE	FALSE	FALSE	TRUE	TRUE
1	14937235	Smp_162000	Brazil	FALSE	FALSE	FALSE	FALSE	FALSE	TRUE	TRUE
1	14937241	Smp_162000	Brazil	FALSE	FALSE	FALSE	FALSE	FALSE	TRUE	TRUE
1	14937246	Smp_162000	Brazil	FALSE	FALSE	FALSE	FALSE	FALSE	TRUE	TRUE
1	14937270	Smp_162000	Brazil	FALSE	FALSE	FALSE	FALSE	FALSE	TRUE	TRUE
1	14937297	Smp_162000	Brazil	FALSE	FALSE	FALSE	FALSE	FALSE	TRUE	TRUE
1	14937352	Smp_162000	Brazil	FALSE	FALSE	FALSE	FALSE	FALSE	TRUE	TRUE
1	14938882	Smp_162000	Brazil	FALSE	FALSE	FALSE	FALSE	FALSE	TRUE	TRUE
1	14938926	Smp_162000	Brazil	FALSE	FALSE	FALSE	FALSE	FALSE	TRUE	TRUE
1	14938956	Smp_162000	Brazil	FALSE	FALSE	FALSE	FALSE	FALSE	TRUE	TRUE
1	14938967	Smp_162000	Brazil	FALSE	FALSE	FALSE	FALSE	FALSE	TRUE	TRUE
1	14938983	Smp_162000	Brazil	FALSE	FALSE	FALSE	FALSE	FALSE	TRUE	TRUE
1	14939015	Smp_162000	Brazil	FALSE	FALSE	FALSE	FALSE	FALSE	TRUE	TRUE
1	14939016	Smp_162000	Brazil	FALSE	FALSE	FALSE	FALSE	FALSE	TRUE	TRUE
1	14939029	Smp_162000	Brazil	FALSE	FALSE	FALSE	FALSE	FALSE	TRUE	TRUE
1	14939030	Smp_162000	Brazil	FALSE	FALSE	FALSE	FALSE	FALSE	TRUE	TRUE
1	14939038	Smp_162000	Brazil	FALSE	FALSE	FALSE	FALSE	FALSE	TRUE	TRUE
1	14939039	Smp_162000	Brazil	FALSE	FALSE	FALSE	FALSE	FALSE	TRUE	TRUE
1	14939043	Smp_162000	Brazil	FALSE	FALSE	FALSE	FALSE	FALSE	TRUE	TRUE
1	14939051	Smp_162000	Brazil	FALSE	FALSE	FALSE	FALSE	FALSE	TRUE	TRUE
1	14939096	Smp_162000	Brazil	FALSE	FALSE	FALSE	FALSE	FALSE	TRUE	TRUE
1	14939097	Smp_162000	Brazil	FALSE	FALSE	FALSE	FALSE	FALSE	TRUE	TRUE
1	14939113	Smp_162000	Brazil	FALSE	FALSE	FALSE	FALSE	FALSE	TRUE	TRUE
1	14939148	Smp_162000	Brazil	FALSE	FALSE	FALSE	FALSE	FALSE	TRUE	TRUE
1	14939151	Smp_162000	Brazil	FALSE	FALSE	FALSE	FALSE	FALSE	TRUE	TRUE
1	14939195	Smp_162000	Brazil	FALSE	FALSE	FALSE	FALSE	FALSE	TRUE	TRUE
1	14939198	Smp_162000	Brazil	FALSE	FALSE	FALSE	FALSE	FALSE	TRUE	TRUE
1	14939199	Smp_162000	Brazil	FALSE	FALSE	FALSE	FALSE	FALSE	TRUE	TRUE
1	14939216	Smp_162000	Brazil	FALSE	FALSE	FALSE	FALSE	FALSE	TRUE	TRUE
1	14939240	Smp_162000	Brazil	FALSE	FALSE	FALSE	FALSE	FALSE	TRUE	TRUE
1	14939244	Smp_162000	Brazil	FALSE	FALSE	FALSE	FALSE	FALSE	TRUE	TRUE
1	14939246	Smp_162000	Brazil	FALSE	FALSE	FALSE	FALSE	FALSE	TRUE	TRUE
1	14939247	Smp_162000	Brazil	FALSE	FALSE	FALSE	FALSE	FALSE	TRUE	TRUE
1	14939259	Smp_162000	Brazil	FALSE	FALSE	FALSE	FALSE	FALSE	TRUE	TRUE
1	14939267	Smp_162000	Brazil	FALSE	FALSE	FALSE	FALSE	FALSE	TRUE	TRUE
1	14939292	Smp_162000	Brazil	FALSE	FALSE	FALSE	FALSE	FALSE	TRUE	TRUE
1	14939295	Smp_162000	Brazil	FALSE	FALSE	FALSE	FALSE	FALSE	TRUE	TRUE
1	14939306	Smp_162000	Brazil	FALSE	FALSE	FALSE	FALSE	FALSE	TRUE	TRUE
1	14939328	Smp_162000	Brazil	FALSE	FALSE	FALSE	FALSE	FALSE	TRUE	TRUE
1	14939366	Smp_162000	Brazil	FALSE	FALSE	FALSE	FALSE	FALSE	TRUE	TRUE
1	14939461	Smp_162000	Brazil	FALSE	FALSE	FALSE	FALSE	FALSE	TRUE	TRUE
1	14939487	Smp_162000	Brazil	FALSE	FALSE	FALSE	FALSE	FALSE	TRUE	TRUE
1	14939491	Smp_162000	Brazil	FALSE	FALSE	FALSE	FALSE	FALSE	TRUE	TRUE
1	14939500	Smp_162000	Brazil	FALSE	FALSE	FALSE	FALSE	FALSE	TRUE	TRUE
1	14939503	Smp_162000	Brazil	FALSE	FALSE	FALSE	FALSE	FALSE	TRUE	TRUE
1	14939510	Smp_162000	Brazil	FALSE	FALSE	FALSE	FALSE	FALSE	TRUE	TRUE
1	14939586	Smp_162000	Brazil	FALSE	FALSE	FALSE	FALSE	FALSE	TRUE	TRUE
1	14939598	Smp_162000	Brazil	FALSE	FALSE	FALSE	FALSE	FALSE	TRUE	TRUE
1	14939622	Smp_162000	Brazil	FALSE	FALSE	FALSE	FALSE	FALSE	TRUE	TRUE
1	14939651	Smp_162000	Brazil	FALSE	FALSE	FALSE	FALSE	FALSE	TRUE	TRUE
1	14939688	Smp_162000	Brazil	FALSE	FALSE	FALSE	FALSE	FALSE	TRUE	TRUE
1	14939690	Smp_162000	Brazil	FALSE	FALSE	FALSE	FALSE	FALSE	TRUE	TRUE
1	14939696	Smp_162000	Brazil	FALSE	FALSE	FALSE	FALSE	FALSE	TRUE	TRUE
1	14939697	Smp_162000	Brazil	FALSE	FALSE	FALSE	FALSE	FALSE	TRUE	TRUE
1	14939711	Smp_162000	Brazil	FALSE	FALSE	FALSE	FALSE	FALSE	TRUE	TRUE
1	14939737	Smp_162000	Brazil	FALSE	FALSE	FALSE	FALSE	FALSE	TRUE	TRUE
1	14939768	Smp_162000	Brazil	FALSE	FALSE	FALSE	FALSE	FALSE	TRUE	TRUE
1	14939777	Smp_162000	Brazil	FALSE	FALSE	FALSE	FALSE	FALSE	TRUE	TRUE
1	14939808	Smp_162000	Brazil	FALSE	FALSE	FALSE	FALSE	FALSE	TRUE	TRUE
1	14939810	Smp_162000	Brazil	FALSE	FALSE	FALSE	FALSE	FALSE	TRUE	TRUE
1	14939838	Smp_162000	Brazil	FALSE	FALSE	FALSE	FALSE	FALSE	TRUE	TRUE
1	14939858	Smp_162000	Brazil	FALSE	FALSE	FALSE	FALSE	FALSE	TRUE	TRUE
1	14939862	Smp_162000	Brazil	FALSE	FALSE	FALSE	FALSE	FALSE	TRUE	TRUE
1	14939869	Smp_162000	Brazil	FALSE	FALSE	FALSE	FALSE	FALSE	TRUE	TRUE
1	14939883	Smp_162000	Brazil	FALSE	FALSE	FALSE	FALSE	FALSE	TRUE	TRUE
1	14939886	Smp_162000	Brazil	FALSE	FALSE	FALSE	FALSE	FALSE	TRUE	TRUE
1	14939901	Smp_162000	Brazil	FALSE	FALSE	FALSE	FALSE	FALSE	TRUE	TRUE
1	14939919	Smp_162000	Brazil	FALSE	FALSE	FALSE	FALSE	FALSE	TRUE	TRUE
1	14941576	Smp_162000	Brazil	FALSE	FALSE	FALSE	FALSE	FALSE	TRUE	TRUE
1	14941584	Smp_162000	Brazil	FALSE	FALSE	FALSE	FALSE	FALSE	TRUE	TRUE
1	14941590	Smp_162000	Brazil	FALSE	FALSE	FALSE	FALSE	FALSE	TRUE	TRUE
1	14941593	Smp_162000	Brazil	FALSE	FALSE	FALSE	FALSE	FALSE	TRUE	TRUE
1	14941598	Smp_162000	Brazil	FALSE	FALSE	FALSE	FALSE	FALSE	TRUE	TRUE
1	14941607	Smp_162000	Brazil	FALSE	FALSE	FALSE	FALSE	FALSE	TRUE	TRUE
1	14941650	Smp_162000	Brazil	FALSE	FALSE	FALSE	FALSE	FALSE	TRUE	TRUE
1	14941673	Smp_162000	Brazil	FALSE	FALSE	FALSE	FALSE	FALSE	TRUE	TRUE
1	14942059	Smp_162000	Brazil	FALSE	FALSE	FALSE	FALSE	FALSE	TRUE	TRUE
1	14942063	Smp_162000	Brazil	FALSE	FALSE	FALSE	FALSE	FALSE	TRUE	TRUE
1	14942064	Smp_162000	Brazil	FALSE	FALSE	FALSE	FALSE	FALSE	TRUE	TRUE
1	14942071	Smp_162000	Brazil	FALSE	FALSE	FALSE	FALSE	FALSE	TRUE	TRUE
1	14942120	Smp_162000	Brazil	FALSE	FALSE	FALSE	FALSE	FALSE	TRUE	TRUE
1	14942121	Smp_162000	Brazil	FALSE	FALSE	FALSE	FALSE	FALSE	TRUE	TRUE
1	14942122	Smp_162000	Brazil	FALSE	FALSE	FALSE	FALSE	FALSE	TRUE	TRUE
1	14942144	Smp_162000	Brazil	FALSE	FALSE	FALSE	FALSE	FALSE	TRUE	TRUE
1	14944981	Smp_162000	Brazil	FALSE	FALSE	FALSE	FALSE	FALSE	TRUE	TRUE
1	14945287	Smp_162000	Brazil	FALSE	FALSE	FALSE	FALSE	FALSE	TRUE	TRUE
1	14945299	Smp_162000	Brazil	FALSE	FALSE	FALSE	FALSE	FALSE	TRUE	TRUE
1	14945302	Smp_162000	Brazil	FALSE	FALSE	FALSE	FALSE	FALSE	TRUE	TRUE
1	14945315	Smp_162000	Brazil	FALSE	FALSE	FALSE	FALSE	FALSE	TRUE	TRUE
1	14945324	Smp_162000	Brazil	FALSE	FALSE	FALSE	FALSE	FALSE	TRUE	TRUE
1	14945338	Smp_162000	Brazil	FALSE	FALSE	FALSE	FALSE	FALSE	TRUE	TRUE
1	14945359	Smp_162000	Brazil	FALSE	FALSE	FALSE	FALSE	FALSE	TRUE	TRUE
1	14945360	Smp_162000	Brazil	FALSE	FALSE	FALSE	FALSE	FALSE	TRUE	TRUE
1	14945371	Smp_162000	Brazil	FALSE	FALSE	FALSE	FALSE	FALSE	TRUE	TRUE
1	14945384	Smp_162000	Brazil	FALSE	FALSE	FALSE	FALSE	FALSE	TRUE	TRUE
1	14945388	Smp_162000	Brazil	FALSE	FALSE	FALSE	FALSE	FALSE	TRUE	TRUE
1	14945396	Smp_162000	Brazil	FALSE	FALSE	FALSE	FALSE	FALSE	TRUE	TRUE
1	14945402	Smp_162000	Brazil	FALSE	FALSE	FALSE	FALSE	FALSE	TRUE	TRUE
1	14945408	Smp_162000	Brazil	FALSE	FALSE	FALSE	FALSE	FALSE	TRUE	TRUE
1	14945415	Smp_162000	Brazil	FALSE	FALSE	FALSE	FALSE	FALSE	TRUE	TRUE
1	14945433	Smp_162000	Brazil	FALSE	FALSE	FALSE	FALSE	FALSE	TRUE	TRUE
1	14945441	Smp_162000	Brazil	FALSE	FALSE	FALSE	FALSE	FALSE	TRUE	TRUE
1	14945452	Smp_162000	Brazil	FALSE	FALSE	FALSE	FALSE	FALSE	TRUE	TRUE
1	14945459	Smp_162000	Brazil	FALSE	FALSE	FALSE	FALSE	FALSE	TRUE	TRUE
1	14945461	Smp_162000	Brazil	FALSE	FALSE	FALSE	FALSE	FALSE	TRUE	TRUE
1	14945475	Smp_162000	Brazil	FALSE	FALSE	FALSE	FALSE	FALSE	TRUE	TRUE
1	14945483	Smp_162000	Brazil	FALSE	FALSE	FALSE	FALSE	FALSE	TRUE	TRUE
1	14945498	Smp_162000	Brazil	FALSE	FALSE	FALSE	FALSE	FALSE	TRUE	TRUE
1	14945503	Smp_162000	Brazil	FALSE	FALSE	FALSE	FALSE	FALSE	TRUE	TRUE
1	14945510	Smp_162000	Brazil	FALSE	FALSE	FALSE	FALSE	FALSE	TRUE	TRUE
1	14945572	Smp_162000	Brazil	FALSE	FALSE	FALSE	FALSE	FALSE	TRUE	TRUE
1	14945584	Smp_162000	Brazil	FALSE	FALSE	FALSE	FALSE	FALSE	TRUE	TRUE
1	14945598	Smp_162000	Brazil	FALSE	FALSE	FALSE	FALSE	FALSE	TRUE	TRUE
1	14945639	Smp_162000	Brazil	FALSE	FALSE	FALSE	FALSE	FALSE	TRUE	TRUE
1	14949202	Smp_162000	Brazil	FALSE	FALSE	FALSE	FALSE	FALSE	TRUE	TRUE
1	14949211	Smp_162000	Brazil	FALSE	FALSE	FALSE	FALSE	FALSE	TRUE	TRUE
1	14949264	Smp_162000	Brazil	FALSE	FALSE	FALSE	FALSE	FALSE	TRUE	TRUE
1	14949295	Smp_162000	Brazil	FALSE	FALSE	FALSE	FALSE	FALSE	TRUE	TRUE
1	14949324	Smp_162000	Brazil	FALSE	FALSE	FALSE	FALSE	FALSE	TRUE	TRUE
1	14949327	Smp_162000	Brazil	FALSE	FALSE	FALSE	FALSE	FALSE	TRUE	TRUE
1	14949367	Smp_162000	Brazil	FALSE	FALSE	FALSE	FALSE	FALSE	TRUE	TRUE
1	14949397	Smp_162000	Brazil	FALSE	FALSE	FALSE	FALSE	FALSE	TRUE	TRUE
1	14949434	Smp_162000	Brazil	FALSE	FALSE	FALSE	FALSE	FALSE	TRUE	TRUE
1	14949481	Smp_162000	Brazil	FALSE	FALSE	FALSE	FALSE	FALSE	TRUE	TRUE
1	14949499	Smp_162000	Brazil	FALSE	FALSE	FALSE	FALSE	FALSE	TRUE	TRUE
1	14949502	Smp_162000	Brazil	FALSE	FALSE	FALSE	FALSE	FALSE	TRUE	TRUE
1	14949505	Smp_162000	Brazil	FALSE	FALSE	FALSE	FALSE	FALSE	TRUE	TRUE
1	14949508	Smp_162000	Brazil	FALSE	FALSE	FALSE	FALSE	FALSE	TRUE	TRUE
1	14949529	Smp_162000	Brazil	FALSE	FALSE	FALSE	FALSE	FALSE	TRUE	TRUE
1	14949532	Smp_162000	Brazil	FALSE	FALSE	FALSE	FALSE	FALSE	TRUE	TRUE
1	14949536	Smp_162000	Brazil	FALSE	FALSE	FALSE	FALSE	FALSE	TRUE	TRUE
1	14949537	Smp_162000	Brazil	FALSE	FALSE	FALSE	FALSE	FALSE	TRUE	TRUE
1	14949540	Smp_162000	Brazil	FALSE	FALSE	FALSE	FALSE	FALSE	TRUE	TRUE
1	14949544	Smp_162000	Brazil	FALSE	FALSE	FALSE	FALSE	FALSE	TRUE	TRUE
1	14949587	Smp_162000	Brazil	FALSE	FALSE	FALSE	FALSE	FALSE	TRUE	TRUE
1	14951319	Smp_162000	Brazil	FALSE	FALSE	FALSE	FALSE	FALSE	TRUE	TRUE
1	14951491	Smp_162000	Brazil	FALSE	FALSE	FALSE	FALSE	FALSE	TRUE	TRUE
1	14951500	Smp_162000	Brazil	FALSE	FALSE	FALSE	FALSE	FALSE	TRUE	TRUE
1	14951512	Smp_162000	Brazil	FALSE	FALSE	FALSE	FALSE	FALSE	TRUE	TRUE
1	14951533	Smp_162000	Brazil	FALSE	FALSE	FALSE	FALSE	FALSE	TRUE	TRUE
1	14951537	Smp_162000	Brazil	FALSE	FALSE	FALSE	FALSE	FALSE	TRUE	TRUE
1	14951538	Smp_162000	Brazil	FALSE	FALSE	FALSE	FALSE	FALSE	TRUE	TRUE
1	14951540	Smp_162000	Brazil	FALSE	FALSE	FALSE	FALSE	FALSE	TRUE	TRUE
1	14951545	Smp_162000	Brazil	FALSE	FALSE	FALSE	FALSE	FALSE	TRUE	TRUE
1	14951547	Smp_162000	Brazil	FALSE	FALSE	FALSE	FALSE	FALSE	TRUE	TRUE
1	14951564	Smp_162000	Brazil	FALSE	FALSE	FALSE	FALSE	FALSE	TRUE	TRUE
1	14951567	Smp_162000	Brazil	FALSE	FALSE	FALSE	FALSE	FALSE	TRUE	TRUE
1	14951569	Smp_162000	Brazil	FALSE	FALSE	FALSE	FALSE	FALSE	TRUE	TRUE
1	14951573	Smp_162000	Brazil	FALSE	FALSE	FALSE	FALSE	FALSE	TRUE	TRUE
1	14951655	Smp_162000	Brazil	FALSE	FALSE	FALSE	FALSE	FALSE	TRUE	TRUE
1	14951660	Smp_162000	Brazil	FALSE	FALSE	FALSE	FALSE	FALSE	TRUE	TRUE
1	14951664	Smp_162000	Brazil	FALSE	FALSE	FALSE	FALSE	FALSE	TRUE	TRUE
1	14951672	Smp_162000	Brazil	FALSE	FALSE	FALSE	FALSE	FALSE	TRUE	TRUE
1	14951690	Smp_162000	Brazil	FALSE	FALSE	FALSE	FALSE	FALSE	TRUE	TRUE
1	14951751	Smp_162000	Brazil	FALSE	FALSE	FALSE	FALSE	FALSE	TRUE	TRUE
1	14951757	Smp_162000	Brazil	FALSE	FALSE	FALSE	FALSE	FALSE	TRUE	TRUE
1	14953787	Smp_162000	Brazil	FALSE	FALSE	FALSE	FALSE	FALSE	TRUE	TRUE
1	14953788	Smp_162000	Brazil	FALSE	FALSE	FALSE	FALSE	FALSE	TRUE	TRUE
1	14953797	Smp_162000	Brazil	FALSE	FALSE	FALSE	FALSE	FALSE	TRUE	TRUE
1	14953822	Smp_162000	Brazil	FALSE	FALSE	FALSE	FALSE	FALSE	TRUE	TRUE
1	14953870	Smp_162000	Brazil	FALSE	FALSE	FALSE	FALSE	FALSE	TRUE	TRUE
1	14953882	Smp_162000	Brazil	FALSE	FALSE	FALSE	FALSE	FALSE	TRUE	TRUE
1	14953913	Smp_162000	Brazil	FALSE	FALSE	FALSE	FALSE	FALSE	TRUE	TRUE
1	14953916	Smp_162000	Brazil	FALSE	FALSE	FALSE	FALSE	FALSE	TRUE	TRUE
1	14953921	Smp_162000	Brazil	FALSE	FALSE	FALSE	FALSE	FALSE	TRUE	TRUE
1	14953924	Smp_162000	Brazil	FALSE	FALSE	FALSE	FALSE	FALSE	TRUE	TRUE
1	14953939	Smp_162000	Brazil	FALSE	FALSE	FALSE	FALSE	FALSE	TRUE	TRUE
1	14953954	Smp_162000	Brazil	FALSE	FALSE	FALSE	FALSE	FALSE	TRUE	TRUE
1	14953958	Smp_162000	Brazil	FALSE	FALSE	FALSE	FALSE	FALSE	TRUE	TRUE
1	14953989	Smp_162000	Brazil	FALSE	FALSE	FALSE	FALSE	FALSE	TRUE	TRUE
1	14953990	Smp_162000	Brazil	FALSE	FALSE	FALSE	FALSE	FALSE	TRUE	TRUE
1	14953993	Smp_162000	Brazil	FALSE	FALSE	FALSE	FALSE	FALSE	TRUE	TRUE
1	14954018	Smp_162000	Brazil	FALSE	FALSE	FALSE	FALSE	FALSE	TRUE	TRUE
1	14954032	Smp_162000	Brazil	FALSE	FALSE	FALSE	FALSE	FALSE	TRUE	TRUE
1	14954047	Smp_162000	Brazil	FALSE	FALSE	FALSE	FALSE	FALSE	TRUE	TRUE
1	14954050	Smp_162000	Brazil	FALSE	FALSE	FALSE	FALSE	FALSE	TRUE	TRUE
1	14954065	Smp_162000	Brazil	FALSE	FALSE	FALSE	FALSE	FALSE	TRUE	TRUE
1	14954070	Smp_162000	Brazil	FALSE	FALSE	FALSE	FALSE	FALSE	TRUE	TRUE
1	14954075	Smp_162000	Brazil	FALSE	FALSE	FALSE	FALSE	FALSE	TRUE	TRUE
1	14954088	Smp_162000	Brazil	FALSE	FALSE	FALSE	FALSE	FALSE	TRUE	TRUE
1	14954097	Smp_162000	Brazil	FALSE	FALSE	FALSE	FALSE	FALSE	TRUE	TRUE
1	14954109	Smp_162000	Brazil	FALSE	FALSE	FALSE	FALSE	FALSE	TRUE	TRUE
1	14954113	Smp_162000	Brazil	FALSE	FALSE	FALSE	FALSE	FALSE	TRUE	TRUE
1	14954132	Smp_162000	Brazil	FALSE	FALSE	FALSE	FALSE	FALSE	TRUE	TRUE
1	14955566	Smp_162000	Brazil	FALSE	FALSE	FALSE	FALSE	FALSE	TRUE	TRUE
1	14955579	Smp_162000	Brazil	FALSE	FALSE	FALSE	FALSE	FALSE	TRUE	TRUE
1	14955580	Smp_162000	Brazil	FALSE	FALSE	FALSE	FALSE	FALSE	TRUE	TRUE
1	14955590	Smp_162000	Brazil	FALSE	FALSE	FALSE	FALSE	FALSE	TRUE	TRUE
1	14955655	Smp_162000	Brazil	FALSE	FALSE	FALSE	FALSE	FALSE	TRUE	TRUE
1	14955657	Smp_162000	Brazil	FALSE	FALSE	FALSE	FALSE	FALSE	TRUE	TRUE
1	14955658	Smp_162000	Brazil	FALSE	FALSE	FALSE	FALSE	FALSE	TRUE	TRUE
1	14955689	Smp_162000	Brazil	FALSE	FALSE	FALSE	FALSE	FALSE	TRUE	TRUE
1	14955693	Smp_162000	Brazil	FALSE	FALSE	FALSE	FALSE	FALSE	TRUE	TRUE
1	14955710	Smp_162000	Brazil	FALSE	FALSE	FALSE	FALSE	FALSE	TRUE	TRUE
1	14955726	Smp_162000	Brazil	FALSE	FALSE	FALSE	FALSE	FALSE	TRUE	TRUE
1	14955731	Smp_162000	Brazil	FALSE	FALSE	FALSE	FALSE	FALSE	TRUE	TRUE
1	14955739	Smp_162000	Brazil	FALSE	FALSE	FALSE	FALSE	FALSE	TRUE	TRUE
1	14955753	Smp_162000	Brazil	FALSE	FALSE	FALSE	FALSE	FALSE	TRUE	TRUE
1	14955835	Smp_162000	Brazil	FALSE	FALSE	FALSE	FALSE	FALSE	TRUE	TRUE
1	14955837	Smp_162000	Brazil	FALSE	FALSE	FALSE	FALSE	FALSE	TRUE	TRUE
1	14955838	Smp_162000	Brazil	FALSE	FALSE	FALSE	FALSE	FALSE	TRUE	TRUE
1	14955843	Smp_162000	Brazil	FALSE	FALSE	FALSE	FALSE	FALSE	TRUE	TRUE
1	14955869	Smp_162000	Brazil	FALSE	FALSE	FALSE	FALSE	FALSE	TRUE	TRUE
1	14955872	Smp_162000	Brazil	FALSE	FALSE	FALSE	FALSE	FALSE	TRUE	TRUE
1	14955893	Smp_162000	Brazil	FALSE	FALSE	FALSE	FALSE	FALSE	TRUE	TRUE
1	14955903	Smp_162000	Brazil	FALSE	FALSE	FALSE	FALSE	FALSE	TRUE	TRUE
1	14955926	Smp_162000	Brazil	FALSE	FALSE	FALSE	FALSE	FALSE	TRUE	TRUE
1	14955934	Smp_162000	Brazil	FALSE	FALSE	FALSE	FALSE	FALSE	TRUE	TRUE
1	14955964	Smp_162000	Brazil	FALSE	FALSE	FALSE	FALSE	FALSE	TRUE	TRUE
1	14955967	Smp_162000	Brazil	FALSE	FALSE	FALSE	FALSE	FALSE	TRUE	TRUE
1	14955978	Smp_162000	Brazil	FALSE	FALSE	FALSE	FALSE	FALSE	TRUE	TRUE
1	14956035	Smp_162000	Brazil	FALSE	FALSE	FALSE	FALSE	FALSE	TRUE	TRUE
1	14956044	Smp_162000	Brazil	FALSE	FALSE	FALSE	FALSE	FALSE	TRUE	TRUE
1	14956061	Smp_162000	Brazil	FALSE	FALSE	FALSE	FALSE	FALSE	TRUE	TRUE
1	14957260	Smp_162000	Brazil	FALSE	FALSE	FALSE	FALSE	FALSE	TRUE	TRUE
1	14957273	Smp_162000	Brazil	FALSE	FALSE	FALSE	FALSE	FALSE	TRUE	TRUE
1	14957294	Smp_162000	Brazil	FALSE	FALSE	FALSE	FALSE	FALSE	TRUE	TRUE
1	14957314	Smp_162000	Brazil	FALSE	FALSE	FALSE	FALSE	FALSE	TRUE	TRUE
1	14957342	Smp_162000	Brazil	FALSE	FALSE	FALSE	FALSE	FALSE	TRUE	TRUE
1	14957400	Smp_162000	Brazil	FALSE	FALSE	FALSE	FALSE	FALSE	TRUE	TRUE
1	14957406	Smp_162000	Brazil	FALSE	FALSE	FALSE	FALSE	FALSE	TRUE	TRUE
1	14957421	Smp_162000	Brazil	FALSE	FALSE	FALSE	FALSE	FALSE	TRUE	TRUE
1	14957422	Smp_162000	Brazil	FALSE	FALSE	FALSE	FALSE	FALSE	TRUE	TRUE
1	14957444	Smp_162000	Brazil	FALSE	FALSE	FALSE	FALSE	FALSE	TRUE	TRUE
1	14957448	Smp_162000	Brazil	FALSE	FALSE	FALSE	FALSE	FALSE	TRUE	TRUE
1	14957452	Smp_162000	Brazil	FALSE	FALSE	FALSE	FALSE	FALSE	TRUE	TRUE
1	14957457	Smp_162000	Brazil	FALSE	FALSE	FALSE	FALSE	FALSE	TRUE	TRUE
1	14957476	Smp_162000	Brazil	FALSE	FALSE	FALSE	FALSE	FALSE	TRUE	TRUE
1	14957477	Smp_162000	Brazil	FALSE	FALSE	FALSE	FALSE	FALSE	TRUE	TRUE
1	14957481	Smp_162000	Brazil	FALSE	FALSE	FALSE	FALSE	FALSE	TRUE	TRUE
1	14957486	Smp_162000	Brazil	FALSE	FALSE	FALSE	FALSE	FALSE	TRUE	TRUE
1	14957488	Smp_162000	Brazil	FALSE	FALSE	FALSE	FALSE	FALSE	TRUE	TRUE
1	14957495	Smp_162000	Brazil	FALSE	FALSE	FALSE	FALSE	FALSE	TRUE	TRUE
1	14958245	Smp_162000	Brazil	FALSE	FALSE	FALSE	FALSE	FALSE	TRUE	TRUE
1	14958292	Smp_162000	Brazil	FALSE	FALSE	FALSE	FALSE	FALSE	TRUE	TRUE
1	14958326	Smp_162000	Brazil	FALSE	FALSE	FALSE	FALSE	FALSE	TRUE	TRUE
1	14958335	Smp_162000	Brazil	FALSE	FALSE	FALSE	FALSE	FALSE	TRUE	TRUE
1	14958404	Smp_162000	Brazil	FALSE	FALSE	FALSE	FALSE	FALSE	TRUE	TRUE
1	14958405	Smp_162000	Brazil	FALSE	FALSE	FALSE	FALSE	FALSE	TRUE	TRUE
1	14958429	Smp_162000	Brazil	FALSE	FALSE	FALSE	FALSE	FALSE	TRUE	TRUE
1	14958430	Smp_162000	Brazil	FALSE	FALSE	FALSE	FALSE	FALSE	TRUE	TRUE
1	14958450	Smp_162000	Brazil	FALSE	FALSE	FALSE	FALSE	FALSE	TRUE	TRUE
1	14958464	Smp_162000	Brazil	FALSE	FALSE	FALSE	FALSE	FALSE	TRUE	TRUE
1	14958711	Smp_162000	Brazil	FALSE	FALSE	FALSE	FALSE	FALSE	TRUE	TRUE
1	14958715	Smp_162000	Brazil	FALSE	FALSE	FALSE	FALSE	FALSE	TRUE	TRUE
1	14958719	Smp_162000	Brazil	FALSE	FALSE	FALSE	FALSE	FALSE	TRUE	TRUE
1	14958744	Smp_162000	Brazil	FALSE	FALSE	FALSE	FALSE	FALSE	TRUE	TRUE
1	14958794	Smp_162000	Brazil	FALSE	FALSE	FALSE	FALSE	FALSE	TRUE	TRUE
1	14958803	Smp_162000	Brazil	FALSE	FALSE	FALSE	FALSE	FALSE	TRUE	TRUE
1	14961129	Smp_162000	Brazil	FALSE	FALSE	FALSE	FALSE	FALSE	TRUE	TRUE
1	14961144	Smp_162000	Brazil	FALSE	FALSE	FALSE	FALSE	FALSE	TRUE	TRUE
1	14961206	Smp_162000	Brazil	FALSE	FALSE	FALSE	FALSE	FALSE	TRUE	TRUE
1	14961210	Smp_162000	Brazil	FALSE	FALSE	FALSE	FALSE	FALSE	TRUE	TRUE
1	14961212	Smp_162000	Brazil	FALSE	FALSE	FALSE	FALSE	FALSE	TRUE	TRUE
1	14961213	Smp_162000	Brazil	FALSE	FALSE	FALSE	FALSE	FALSE	TRUE	TRUE
1	14961247	Smp_162000	Brazil	FALSE	FALSE	FALSE	FALSE	FALSE	TRUE	TRUE
1	14961249	Smp_162000	Brazil	FALSE	FALSE	FALSE	FALSE	FALSE	TRUE	TRUE
1	14961279	Smp_162000	Brazil	FALSE	FALSE	FALSE	FALSE	FALSE	TRUE	TRUE
1	14961288	Smp_162000	Brazil	FALSE	FALSE	FALSE	FALSE	FALSE	TRUE	TRUE
1	14961291	Smp_162000	Brazil	FALSE	FALSE	FALSE	FALSE	FALSE	TRUE	TRUE
1	14961314	Smp_162000	Brazil	FALSE	FALSE	FALSE	FALSE	FALSE	TRUE	TRUE
1	14961330	Smp_162000	Brazil	FALSE	FALSE	FALSE	FALSE	FALSE	TRUE	TRUE
1	14961336	Smp_162000	Brazil	FALSE	FALSE	FALSE	FALSE	FALSE	TRUE	TRUE
1	14961352	Smp_162000	Brazil	FALSE	FALSE	FALSE	FALSE	FALSE	TRUE	TRUE
1	14961406	Smp_162000	Brazil	FALSE	FALSE	FALSE	FALSE	FALSE	TRUE	TRUE
1	14961427	Smp_162000	Brazil	FALSE	FALSE	FALSE	FALSE	FALSE	TRUE	TRUE
1	14961474	Smp_162000	Brazil	FALSE	FALSE	FALSE	FALSE	FALSE	TRUE	TRUE
1	14961492	Smp_162000	Brazil	FALSE	FALSE	FALSE	FALSE	FALSE	TRUE	TRUE
1	14961509	Smp_162000	Brazil	FALSE	FALSE	FALSE	FALSE	FALSE	TRUE	TRUE
1	14961520	Smp_162000	Brazil	FALSE	FALSE	FALSE	FALSE	FALSE	TRUE	TRUE
1	14961531	Smp_162000	Brazil	FALSE	FALSE	FALSE	FALSE	FALSE	TRUE	TRUE
1	14963540	Smp_162000	Brazil	FALSE	FALSE	FALSE	FALSE	FALSE	TRUE	TRUE
1	14963557	Smp_162000	Brazil	FALSE	FALSE	FALSE	FALSE	FALSE	TRUE	TRUE
1	14963564	Smp_162000	Brazil	FALSE	FALSE	FALSE	FALSE	FALSE	TRUE	TRUE
1	14963615	Smp_162000	Brazil	FALSE	FALSE	FALSE	FALSE	FALSE	TRUE	TRUE
1	14963616	Smp_162000	Brazil	FALSE	FALSE	FALSE	FALSE	FALSE	TRUE	TRUE
1	14963630	Smp_162000	Brazil	FALSE	FALSE	FALSE	FALSE	FALSE	TRUE	TRUE
1	14963632	Smp_162000	Brazil	FALSE	FALSE	FALSE	FALSE	FALSE	TRUE	TRUE
1	14963636	Smp_162000	Brazil	FALSE	FALSE	FALSE	FALSE	FALSE	TRUE	TRUE
1	14963640	Smp_162000	Brazil	FALSE	FALSE	FALSE	FALSE	FALSE	TRUE	TRUE
1	14963655	Smp_162000	Brazil	FALSE	FALSE	FALSE	FALSE	FALSE	TRUE	TRUE
1	14963674	Smp_162000	Brazil	FALSE	FALSE	FALSE	FALSE	FALSE	TRUE	TRUE
1	14963693	Smp_162000	Brazil	FALSE	FALSE	FALSE	FALSE	FALSE	TRUE	TRUE
1	14963698	Smp_162000	Brazil	FALSE	FALSE	FALSE	FALSE	FALSE	TRUE	TRUE
1	14963704	Smp_162000	Brazil	FALSE	FALSE	FALSE	FALSE	FALSE	TRUE	TRUE
1	14963739	Smp_162000	Brazil	FALSE	FALSE	FALSE	FALSE	FALSE	TRUE	TRUE
1	14963743	Smp_162000	Brazil	FALSE	FALSE	FALSE	FALSE	FALSE	TRUE	TRUE
1	14963754	Smp_162000	Brazil	FALSE	FALSE	FALSE	FALSE	FALSE	TRUE	TRUE
1	14963757	Smp_162000	Brazil	FALSE	FALSE	FALSE	FALSE	FALSE	TRUE	TRUE
1	14963778	Smp_162000	Brazil	FALSE	FALSE	FALSE	FALSE	FALSE	TRUE	TRUE
1	14963833	Smp_162000	Brazil	FALSE	FALSE	FALSE	FALSE	FALSE	TRUE	TRUE
1	14963853	Smp_162000	Brazil	FALSE	FALSE	FALSE	FALSE	FALSE	TRUE	TRUE
1	14963877	Smp_162000	Brazil	FALSE	FALSE	FALSE	FALSE	FALSE	TRUE	TRUE
1	14963880	Smp_162000	Brazil	FALSE	FALSE	FALSE	FALSE	FALSE	TRUE	TRUE
1	14963881	Smp_162000	Brazil	FALSE	FALSE	FALSE	FALSE	FALSE	TRUE	TRUE
1	14963885	Smp_162000	Brazil	FALSE	FALSE	FALSE	FALSE	FALSE	TRUE	TRUE
1	14963901	Smp_162000	Brazil	FALSE	FALSE	FALSE	FALSE	FALSE	TRUE	TRUE
1	14963996	Smp_162000	Brazil	FALSE	FALSE	FALSE	FALSE	FALSE	TRUE	TRUE
1	14965949	Smp_162000	Brazil	FALSE	FALSE	FALSE	FALSE	FALSE	TRUE	TRUE
1	14965981	Smp_162000	Brazil	FALSE	FALSE	FALSE	FALSE	FALSE	TRUE	TRUE
1	14966032	Smp_162000	Brazil	FALSE	FALSE	FALSE	FALSE	FALSE	TRUE	TRUE
1	14966035	Smp_162000	Brazil	FALSE	FALSE	FALSE	FALSE	FALSE	TRUE	TRUE
1	14966045	Smp_162000	Brazil	FALSE	FALSE	FALSE	FALSE	FALSE	TRUE	TRUE
1	14967382	Smp_162000	Brazil	FALSE	FALSE	FALSE	FALSE	FALSE	TRUE	TRUE
1	14967390	Smp_162000	Brazil	FALSE	FALSE	FALSE	FALSE	FALSE	TRUE	TRUE
1	14967440	Smp_162000	Brazil	FALSE	FALSE	FALSE	FALSE	FALSE	TRUE	TRUE
1	14967451	Smp_162000	Brazil	FALSE	FALSE	FALSE	FALSE	FALSE	TRUE	TRUE
1	14967528	Smp_162000	Brazil	FALSE	FALSE	FALSE	FALSE	FALSE	TRUE	TRUE
1	14967530	Smp_162000	Brazil	FALSE	FALSE	FALSE	FALSE	FALSE	TRUE	TRUE
1	14967531	Smp_162000	Brazil	FALSE	FALSE	FALSE	FALSE	FALSE	TRUE	TRUE
1	14967547	Smp_162000	Brazil	FALSE	FALSE	FALSE	FALSE	FALSE	TRUE	TRUE
1	14967583	Smp_162000	Brazil	FALSE	FALSE	FALSE	FALSE	FALSE	TRUE	TRUE
1	14967598	Smp_162000	Brazil	FALSE	FALSE	FALSE	FALSE	FALSE	TRUE	TRUE
1	14967601	Smp_162000	Brazil	FALSE	FALSE	FALSE	FALSE	FALSE	TRUE	TRUE
1	14967613	Smp_162000	Brazil	FALSE	FALSE	FALSE	FALSE	FALSE	TRUE	TRUE
1	14967719	Smp_162000	Brazil	FALSE	FALSE	FALSE	FALSE	FALSE	TRUE	TRUE
1	14967724	Smp_162000	Brazil	FALSE	FALSE	FALSE	FALSE	FALSE	TRUE	TRUE
1	14967734	Smp_162000	Brazil	FALSE	FALSE	FALSE	FALSE	FALSE	TRUE	TRUE
1	14967738	Smp_162000	Brazil	FALSE	FALSE	FALSE	FALSE	FALSE	TRUE	TRUE
1	14967739	Smp_162000	Brazil	FALSE	FALSE	FALSE	FALSE	FALSE	TRUE	TRUE
1	14967754	Smp_162000	Brazil	FALSE	FALSE	FALSE	FALSE	FALSE	TRUE	TRUE
1	14967768	Smp_162000	Brazil	FALSE	FALSE	FALSE	FALSE	FALSE	TRUE	TRUE
1	14967776	Smp_162000	Brazil	FALSE	FALSE	FALSE	FALSE	FALSE	TRUE	TRUE
1	14969196	Smp_162000	Brazil	FALSE	FALSE	FALSE	FALSE	FALSE	TRUE	TRUE
1	14969246	Smp_162000	Brazil	FALSE	FALSE	FALSE	FALSE	FALSE	TRUE	TRUE
1	14969281	Smp_162000	Brazil	FALSE	FALSE	FALSE	FALSE	FALSE	TRUE	TRUE
1	14969284	Smp_162000	Brazil	FALSE	FALSE	FALSE	FALSE	FALSE	TRUE	TRUE
1	14969340	Smp_162000	Brazil	FALSE	FALSE	FALSE	FALSE	FALSE	TRUE	TRUE
1	14969370	Smp_162000	Brazil	FALSE	FALSE	FALSE	FALSE	FALSE	TRUE	TRUE
1	14969662	Smp_162000	Brazil	FALSE	FALSE	FALSE	FALSE	FALSE	TRUE	TRUE
1	14969674	Smp_162000	Brazil	FALSE	FALSE	FALSE	FALSE	FALSE	TRUE	TRUE
1	14969693	Smp_162000	Brazil	FALSE	FALSE	FALSE	FALSE	FALSE	TRUE	TRUE
1	14969728	Smp_162000	Brazil	FALSE	FALSE	FALSE	FALSE	FALSE	TRUE	TRUE
1	14969766	Smp_162000	Brazil	FALSE	FALSE	FALSE	FALSE	FALSE	TRUE	TRUE
1	14969787	Smp_162000	Brazil	FALSE	FALSE	FALSE	FALSE	FALSE	TRUE	TRUE
1	14969819	Smp_162000	Brazil	FALSE	FALSE	FALSE	FALSE	FALSE	TRUE	TRUE
1	14969836	Smp_162000	Brazil	FALSE	FALSE	FALSE	FALSE	FALSE	TRUE	TRUE
1	14969867	Smp_162000	Brazil	FALSE	FALSE	FALSE	FALSE	FALSE	TRUE	TRUE
1	14969871	Smp_162000	Brazil	FALSE	FALSE	FALSE	FALSE	FALSE	TRUE	TRUE
1	14970041	Smp_162000	Brazil	FALSE	FALSE	FALSE	FALSE	FALSE	TRUE	TRUE
1	14970064	Smp_162000	Brazil	FALSE	FALSE	FALSE	FALSE	FALSE	TRUE	TRUE
1	14970093	Smp_162000	Brazil	FALSE	FALSE	FALSE	FALSE	FALSE	TRUE	TRUE
1	14970185	Smp_162000	Brazil	FALSE	FALSE	FALSE	FALSE	FALSE	TRUE	TRUE
1	14970206	Smp_162000	Brazil	FALSE	FALSE	FALSE	FALSE	FALSE	TRUE	TRUE
1	14970210	Smp_162000	Brazil	FALSE	FALSE	FALSE	FALSE	FALSE	TRUE	TRUE
1	14972323	Smp_162000	Brazil	FALSE	FALSE	FALSE	FALSE	FALSE	TRUE	TRUE
1	14972343	Smp_162000	Brazil	FALSE	FALSE	FALSE	FALSE	FALSE	TRUE	TRUE
1	14972362	Smp_162000	Brazil	FALSE	FALSE	FALSE	FALSE	FALSE	TRUE	TRUE
1	14972381	Smp_162000	Brazil	FALSE	FALSE	FALSE	FALSE	FALSE	TRUE	TRUE
1	14972387	Smp_162000	Brazil	FALSE	FALSE	FALSE	FALSE	FALSE	TRUE	TRUE
1	14972393	Smp_162000	Brazil	FALSE	FALSE	FALSE	FALSE	FALSE	TRUE	TRUE
1	14972408	Smp_162000	Brazil	FALSE	FALSE	FALSE	FALSE	FALSE	TRUE	TRUE
1	14972432	Smp_162000	Brazil	FALSE	FALSE	FALSE	FALSE	FALSE	TRUE	TRUE
1	14976407	Smp_162000	Brazil	FALSE	FALSE	FALSE	FALSE	FALSE	TRUE	TRUE
1	14976453	Smp_162000	Brazil	FALSE	FALSE	FALSE	FALSE	FALSE	TRUE	TRUE
1	14976489	Smp_162000	Brazil	FALSE	FALSE	FALSE	FALSE	FALSE	TRUE	TRUE
1	14976506	Smp_162000	Brazil	FALSE	FALSE	FALSE	FALSE	FALSE	TRUE	TRUE
1	14978643	Smp_162000	Brazil	FALSE	FALSE	FALSE	FALSE	FALSE	TRUE	TRUE
1	14978661	Smp_162000	Brazil	FALSE	FALSE	FALSE	FALSE	FALSE	TRUE	TRUE
1	14978667	Smp_162000	Brazil	FALSE	FALSE	FALSE	FALSE	FALSE	TRUE	TRUE
1	14978701	Smp_162000	Brazil	FALSE	FALSE	FALSE	FALSE	FALSE	TRUE	TRUE
1	14978715	Smp_162000	Brazil	FALSE	FALSE	FALSE	FALSE	FALSE	TRUE	TRUE
1	14978719	Smp_162000	Brazil	FALSE	FALSE	FALSE	FALSE	FALSE	TRUE	TRUE
1	14978722	Smp_162000	Brazil	FALSE	FALSE	FALSE	FALSE	FALSE	TRUE	TRUE
1	14978730	Smp_162000	Brazil	FALSE	FALSE	FALSE	FALSE	FALSE	TRUE	TRUE
1	14978738	Smp_162000	Brazil	FALSE	FALSE	FALSE	FALSE	FALSE	TRUE	TRUE
1	14978744	Smp_162000	Brazil	FALSE	FALSE	FALSE	FALSE	FALSE	TRUE	TRUE
1	14978750	Smp_162000	Brazil	FALSE	FALSE	FALSE	FALSE	FALSE	TRUE	TRUE
1	14978753	Smp_162000	Brazil	FALSE	FALSE	FALSE	FALSE	FALSE	TRUE	TRUE
1	14978765	Smp_162000	Brazil	FALSE	FALSE	FALSE	FALSE	FALSE	TRUE	TRUE
1	14978782	Smp_162000	Brazil	FALSE	FALSE	FALSE	FALSE	FALSE	TRUE	TRUE
1	14978823	Smp_162000	Brazil	FALSE	FALSE	FALSE	FALSE	FALSE	TRUE	TRUE
1	14978839	Smp_162000	Brazil	FALSE	FALSE	FALSE	FALSE	FALSE	TRUE	TRUE
1	14978860	Smp_162000	Brazil	FALSE	FALSE	FALSE	FALSE	FALSE	TRUE	TRUE
1	14978861	Smp_162000	Brazil	FALSE	FALSE	FALSE	FALSE	FALSE	TRUE	TRUE
1	14978876	Smp_162000	Brazil	FALSE	FALSE	FALSE	FALSE	FALSE	TRUE	TRUE
1	14978879	Smp_162000	Brazil	FALSE	FALSE	FALSE	FALSE	FALSE	TRUE	TRUE
1	14978893	Smp_162000	Brazil	FALSE	FALSE	FALSE	FALSE	FALSE	TRUE	TRUE
1	14978897	Smp_162000	Brazil	FALSE	FALSE	FALSE	FALSE	FALSE	TRUE	TRUE
1	14978938	Smp_162000	Brazil	FALSE	FALSE	FALSE	FALSE	FALSE	TRUE	TRUE
1	14978950	Smp_162000	Brazil	FALSE	FALSE	FALSE	FALSE	FALSE	TRUE	TRUE
1	14978973	Smp_162000	Brazil	FALSE	FALSE	FALSE	FALSE	FALSE	TRUE	TRUE
1	14978974	Smp_162000	Brazil	FALSE	FALSE	FALSE	FALSE	FALSE	TRUE	TRUE
1	14978982	Smp_162000	Brazil	FALSE	FALSE	FALSE	FALSE	FALSE	TRUE	TRUE
1	14979026	Smp_162000	Brazil	FALSE	FALSE	FALSE	FALSE	FALSE	TRUE	TRUE
1	14979029	Smp_162000	Brazil	FALSE	FALSE	FALSE	FALSE	FALSE	TRUE	TRUE
1	14979044	Smp_162000	Brazil	FALSE	FALSE	FALSE	FALSE	FALSE	TRUE	TRUE
1	14979054	Smp_162000	Brazil	FALSE	FALSE	FALSE	FALSE	FALSE	TRUE	TRUE
1	14979056	Smp_162000	Brazil	FALSE	FALSE	FALSE	FALSE	FALSE	TRUE	TRUE
1	14979067	Smp_162000	Brazil	FALSE	FALSE	FALSE	FALSE	FALSE	TRUE	TRUE
1	14979077	Smp_162000	Brazil	FALSE	FALSE	FALSE	FALSE	FALSE	TRUE	TRUE
1	14979078	Smp_162000	Brazil	FALSE	FALSE	FALSE	FALSE	FALSE	TRUE	TRUE
1	14979082	Smp_162000	Brazil	FALSE	FALSE	FALSE	FALSE	FALSE	TRUE	TRUE
1	14979099	Smp_162000	Brazil	FALSE	FALSE	FALSE	FALSE	FALSE	TRUE	TRUE
1	14983446	Smp_162000	Brazil	FALSE	FALSE	FALSE	FALSE	FALSE	TRUE	TRUE
1	14983461	Smp_162000	Brazil	FALSE	FALSE	FALSE	FALSE	FALSE	TRUE	TRUE
1	14983472	Smp_162000	Brazil	FALSE	FALSE	FALSE	FALSE	FALSE	TRUE	TRUE
1	14983497	Smp_162000	Brazil	FALSE	FALSE	FALSE	FALSE	FALSE	TRUE	TRUE
1	14983543	Smp_162000	Brazil	FALSE	FALSE	FALSE	FALSE	FALSE	TRUE	TRUE
1	14983567	Smp_162000	Brazil	FALSE	FALSE	FALSE	FALSE	FALSE	TRUE	TRUE
1	14983568	Smp_162000	Brazil	FALSE	FALSE	FALSE	FALSE	FALSE	TRUE	TRUE
1	14983639	Smp_162000	Brazil	FALSE	FALSE	FALSE	FALSE	FALSE	TRUE	TRUE
1	14983654	Smp_162000	Brazil	FALSE	FALSE	FALSE	FALSE	FALSE	TRUE	TRUE
1	14983672	Smp_162000	Brazil	FALSE	FALSE	FALSE	FALSE	FALSE	TRUE	TRUE
1	14983678	Smp_162000	Brazil	FALSE	FALSE	FALSE	FALSE	FALSE	TRUE	TRUE
1	14983688	Smp_162000	Brazil	FALSE	FALSE	FALSE	FALSE	FALSE	TRUE	TRUE
1	14983690	Smp_162000	Brazil	FALSE	FALSE	FALSE	FALSE	FALSE	TRUE	TRUE
1	14983693	Smp_162000	Brazil	FALSE	FALSE	FALSE	FALSE	FALSE	TRUE	TRUE
1	14983695	Smp_162000	Brazil	FALSE	FALSE	FALSE	FALSE	FALSE	TRUE	TRUE
1	14983723	Smp_162000	Brazil	FALSE	FALSE	FALSE	FALSE	FALSE	TRUE	TRUE
1	14983731	Smp_162000	Brazil	FALSE	FALSE	FALSE	FALSE	FALSE	TRUE	TRUE
1	14983754	Smp_162000	Brazil	FALSE	FALSE	FALSE	FALSE	FALSE	TRUE	TRUE
1	14983756	Smp_162000	Brazil	FALSE	FALSE	FALSE	FALSE	FALSE	TRUE	TRUE
1	14983762	Smp_162000	Brazil	FALSE	FALSE	FALSE	FALSE	FALSE	TRUE	TRUE
1	14984187	Smp_162000	Brazil	FALSE	FALSE	FALSE	FALSE	FALSE	TRUE	TRUE
1	14984199	Smp_162000	Brazil	FALSE	FALSE	FALSE	FALSE	FALSE	TRUE	TRUE
1	14984230	Smp_162000	Brazil	FALSE	FALSE	FALSE	FALSE	FALSE	TRUE	TRUE
1	14984244	Smp_162000	Brazil	FALSE	FALSE	FALSE	FALSE	FALSE	TRUE	TRUE
1	14984281	Smp_162000	Brazil	FALSE	FALSE	FALSE	FALSE	FALSE	TRUE	TRUE
1	14984294	Smp_162000	Brazil	FALSE	FALSE	FALSE	FALSE	FALSE	TRUE	TRUE
1	14984334	Smp_162000	Brazil	FALSE	FALSE	FALSE	FALSE	FALSE	TRUE	TRUE
1	14984362	Smp_162000	Brazil	FALSE	FALSE	FALSE	FALSE	FALSE	TRUE	TRUE
1	14984379	Smp_162000	Brazil	FALSE	FALSE	FALSE	FALSE	FALSE	TRUE	TRUE
1	14984389	Smp_162000	Brazil	FALSE	FALSE	FALSE	FALSE	FALSE	TRUE	TRUE
1	14984395	Smp_162000	Brazil	FALSE	FALSE	FALSE	FALSE	FALSE	TRUE	TRUE
1	14984398	Smp_162000	Brazil	FALSE	FALSE	FALSE	FALSE	FALSE	TRUE	TRUE
1	14985738	Smp_162000	Brazil	FALSE	FALSE	FALSE	FALSE	FALSE	TRUE	TRUE
1	14985767	Smp_162000	Brazil	FALSE	FALSE	FALSE	FALSE	FALSE	TRUE	TRUE
1	14985768	Smp_162000	Brazil	FALSE	FALSE	FALSE	FALSE	FALSE	TRUE	TRUE
1	14985775	Smp_162000	Brazil	FALSE	FALSE	FALSE	FALSE	FALSE	TRUE	TRUE
1	14985786	Smp_162000	Brazil	FALSE	FALSE	FALSE	FALSE	FALSE	TRUE	TRUE
1	14985793	Smp_162000	Brazil	FALSE	FALSE	FALSE	FALSE	FALSE	TRUE	TRUE
1	14985813	Smp_162000	Brazil	FALSE	FALSE	FALSE	FALSE	FALSE	TRUE	TRUE
1	14985815	Smp_162000	Brazil	FALSE	FALSE	FALSE	FALSE	FALSE	TRUE	TRUE
1	14985829	Smp_162000	Brazil	FALSE	FALSE	FALSE	FALSE	FALSE	TRUE	TRUE
1	14985834	Smp_162000	Brazil	FALSE	FALSE	FALSE	FALSE	FALSE	TRUE	TRUE
1	14985855	Smp_162000	Brazil	FALSE	FALSE	FALSE	FALSE	FALSE	TRUE	TRUE
1	14985866	Smp_162000	Brazil	FALSE	FALSE	FALSE	FALSE	FALSE	TRUE	TRUE
1	14985899	Smp_162000	Brazil	FALSE	FALSE	FALSE	FALSE	FALSE	TRUE	TRUE
1	14985902	Smp_162000	Brazil	FALSE	FALSE	FALSE	FALSE	FALSE	TRUE	TRUE
1	14986453	Smp_162000	Brazil	FALSE	FALSE	FALSE	FALSE	FALSE	TRUE	TRUE
1	14986523	Smp_162000	Brazil	FALSE	FALSE	FALSE	FALSE	FALSE	TRUE	TRUE
1	14986571	Smp_162000	Brazil	FALSE	FALSE	FALSE	FALSE	FALSE	TRUE	TRUE
1	14986584	Smp_162000	Brazil	FALSE	FALSE	FALSE	FALSE	FALSE	TRUE	TRUE
1	14986594	Smp_162000	Brazil	FALSE	FALSE	FALSE	FALSE	FALSE	TRUE	TRUE
1	14986606	Smp_162000	Brazil	FALSE	FALSE	FALSE	FALSE	FALSE	TRUE	TRUE
1	14986614	Smp_162000	Brazil	FALSE	FALSE	FALSE	FALSE	FALSE	TRUE	TRUE
1	14986659	Smp_162000	Brazil	FALSE	FALSE	FALSE	FALSE	FALSE	TRUE	TRUE
1	14986706	Smp_162000	Brazil	FALSE	FALSE	FALSE	FALSE	FALSE	TRUE	TRUE
1	14986718	Smp_162000	Brazil	FALSE	FALSE	FALSE	FALSE	FALSE	TRUE	TRUE
1	15000568	Smp_073620	Brazil	FALSE	FALSE	FALSE	FALSE	FALSE	TRUE	TRUE
1	15000570	Smp_073620	Brazil	FALSE	FALSE	FALSE	FALSE	FALSE	TRUE	TRUE
1	15000610	Smp_073620	Brazil	FALSE	FALSE	FALSE	FALSE	FALSE	TRUE	TRUE
1	15000611	Smp_073620	Brazil	FALSE	FALSE	FALSE	FALSE	FALSE	TRUE	TRUE
1	15000612	Smp_073620	Brazil	FALSE	FALSE	FALSE	FALSE	FALSE	TRUE	TRUE
1	15000617	Smp_073620	Brazil	FALSE	FALSE	FALSE	FALSE	FALSE	TRUE	TRUE
1	15000747	Smp_073620	Brazil	FALSE	FALSE	FALSE	FALSE	FALSE	TRUE	TRUE
1	15000761	Smp_073620	Brazil	FALSE	FALSE	FALSE	FALSE	FALSE	TRUE	TRUE
1	15000764	Smp_073620	Brazil	FALSE	FALSE	FALSE	FALSE	FALSE	TRUE	TRUE
1	15000791	Smp_073620	Brazil	FALSE	FALSE	FALSE	FALSE	FALSE	TRUE	TRUE
1	15002545	Smp_073620	Brazil	FALSE	TRUE	FALSE	FALSE	FALSE	TRUE	TRUE
1	15002557	Smp_073620	Brazil	FALSE	TRUE	FALSE	FALSE	FALSE	TRUE	TRUE
1	15002564	Smp_073620	Brazil	FALSE	TRUE	FALSE	FALSE	FALSE	TRUE	TRUE
1	15002580	Smp_073620	Brazil	FALSE	TRUE	FALSE	FALSE	FALSE	TRUE	TRUE
1	15002583	Smp_073620	Brazil	FALSE	TRUE	FALSE	FALSE	FALSE	TRUE	TRUE
1	15002584	Smp_073620	Brazil	FALSE	TRUE	FALSE	FALSE	FALSE	TRUE	TRUE
1	15002587	Smp_073620	Brazil	FALSE	TRUE	FALSE	FALSE	FALSE	TRUE	TRUE
1	15002607	Smp_073620	Brazil	FALSE	TRUE	FALSE	FALSE	FALSE	TRUE	TRUE
1	15002641	Smp_073620	Brazil	FALSE	TRUE	FALSE	FALSE	FALSE	TRUE	TRUE
1	15002645	Smp_073620	Brazil	FALSE	TRUE	FALSE	FALSE	FALSE	TRUE	TRUE
1	15002649	Smp_073620	Brazil	FALSE	TRUE	FALSE	FALSE	FALSE	TRUE	TRUE
1	15002679	Smp_073620	Brazil	FALSE	TRUE	FALSE	FALSE	FALSE	TRUE	TRUE
1	15002820	Smp_073620	Brazil	FALSE	TRUE	FALSE	FALSE	FALSE	TRUE	TRUE
1	15002846	Smp_073620	Brazil	FALSE	TRUE	FALSE	FALSE	FALSE	TRUE	TRUE
1	15002876	Smp_073620	Brazil	FALSE	TRUE	FALSE	FALSE	FALSE	TRUE	TRUE
1	15002897	Smp_073620	Brazil	FALSE	TRUE	FALSE	FALSE	FALSE	TRUE	TRUE
1	15002898	Smp_073620	Brazil	FALSE	TRUE	FALSE	FALSE	FALSE	TRUE	TRUE
1	15002899	Smp_073620	Brazil	FALSE	TRUE	FALSE	FALSE	FALSE	TRUE	TRUE
1	15002901	Smp_073620	Brazil	FALSE	TRUE	FALSE	FALSE	FALSE	TRUE	TRUE
1	15002907	Smp_073620	Brazil	FALSE	TRUE	FALSE	FALSE	FALSE	TRUE	TRUE
1	15002913	Smp_073620	Brazil	FALSE	TRUE	FALSE	FALSE	FALSE	TRUE	TRUE
1	15002919	Smp_073620	Brazil	FALSE	TRUE	FALSE	FALSE	FALSE	TRUE	TRUE
1	15002925	Smp_073620	Brazil	FALSE	TRUE	FALSE	FALSE	FALSE	TRUE	TRUE
1	15002928	Smp_073620	Brazil	FALSE	TRUE	FALSE	FALSE	FALSE	TRUE	TRUE
1	15002931	Smp_073620	Brazil	FALSE	TRUE	FALSE	FALSE	FALSE	TRUE	TRUE
1	15002932	Smp_073620	Brazil	FALSE	TRUE	FALSE	FALSE	FALSE	TRUE	TRUE
1	15002937	Smp_073620	Brazil	FALSE	TRUE	FALSE	FALSE	FALSE	TRUE	TRUE
1	15002941	Smp_073620	Brazil	FALSE	TRUE	FALSE	FALSE	FALSE	TRUE	TRUE
1	15002943	Smp_073620	Brazil	FALSE	TRUE	FALSE	FALSE	FALSE	TRUE	TRUE
1	15002964	Smp_073620	Brazil	FALSE	TRUE	FALSE	FALSE	FALSE	TRUE	TRUE
1	15002969	Smp_073620	Brazil	FALSE	TRUE	FALSE	FALSE	FALSE	TRUE	TRUE
1	15002972	Smp_073620	Brazil	FALSE	TRUE	FALSE	FALSE	FALSE	TRUE	TRUE
1	15003004	Smp_073620	Brazil	FALSE	TRUE	FALSE	FALSE	FALSE	TRUE	TRUE
1	15003014	Smp_073620	Brazil	FALSE	TRUE	FALSE	FALSE	FALSE	TRUE	TRUE
1	15003018	Smp_073620	Brazil	FALSE	TRUE	FALSE	FALSE	FALSE	TRUE	TRUE
1	15003019	Smp_073620	Brazil	FALSE	TRUE	FALSE	FALSE	FALSE	TRUE	TRUE
1	15003032	Smp_073620	Brazil	FALSE	TRUE	FALSE	FALSE	FALSE	TRUE	TRUE
1	15003046	Smp_073620	Brazil	FALSE	TRUE	FALSE	FALSE	FALSE	TRUE	TRUE
1	15003048	Smp_073620	Brazil	FALSE	TRUE	FALSE	FALSE	FALSE	TRUE	TRUE
1	15003054	Smp_073620	Brazil	FALSE	TRUE	FALSE	FALSE	FALSE	TRUE	TRUE
1	15003100	Smp_073620	Brazil	FALSE	TRUE	FALSE	FALSE	FALSE	TRUE	TRUE
1	15003115	Smp_073620	Brazil	FALSE	TRUE	FALSE	FALSE	FALSE	TRUE	TRUE
1	15003120	Smp_073620	Brazil	FALSE	TRUE	FALSE	FALSE	FALSE	TRUE	TRUE
1	15003162	Smp_073620	Brazil	FALSE	TRUE	FALSE	FALSE	FALSE	TRUE	TRUE
1	15021470	Smp_073610	Brazil	FALSE	TRUE	FALSE	TRUE	FALSE	TRUE	TRUE
1	15021515	Smp_073610	Brazil	FALSE	TRUE	FALSE	TRUE	FALSE	TRUE	TRUE
1	15021521	Smp_073610	Brazil	FALSE	TRUE	FALSE	TRUE	FALSE	TRUE	TRUE
1	15021533	Smp_073610	Brazil	FALSE	TRUE	FALSE	TRUE	FALSE	TRUE	TRUE
1	15021556	Smp_073610	Brazil	FALSE	TRUE	FALSE	TRUE	FALSE	TRUE	TRUE
1	15021600	Smp_073610	Brazil	FALSE	TRUE	FALSE	TRUE	FALSE	TRUE	TRUE
1	15021617	Smp_073610	Brazil	FALSE	TRUE	FALSE	TRUE	FALSE	TRUE	TRUE
1	15021637	Smp_073610	Brazil	FALSE	TRUE	FALSE	TRUE	FALSE	TRUE	TRUE
1	15021653	Smp_073610	Brazil	FALSE	TRUE	FALSE	TRUE	FALSE	TRUE	TRUE
1	15021701	Smp_073610	Brazil	FALSE	TRUE	FALSE	TRUE	FALSE	TRUE	TRUE
1	15021732	Smp_073610	Brazil	FALSE	TRUE	FALSE	TRUE	FALSE	TRUE	TRUE
1	15021765	Smp_073610	Brazil	FALSE	TRUE	FALSE	TRUE	FALSE	TRUE	TRUE
1	15021774	Smp_073610	Brazil	FALSE	TRUE	FALSE	TRUE	FALSE	TRUE	TRUE
1	15021776	Smp_073610	Brazil	FALSE	TRUE	FALSE	TRUE	FALSE	TRUE	TRUE
1	15021799	Smp_073610	Brazil	FALSE	TRUE	FALSE	TRUE	FALSE	TRUE	TRUE
1	15021819	Smp_073610	Brazil	FALSE	TRUE	FALSE	TRUE	FALSE	TRUE	TRUE
1	15021828	Smp_073610	Brazil	FALSE	TRUE	FALSE	TRUE	FALSE	TRUE	TRUE
1	15021842	Smp_073610	Brazil	FALSE	TRUE	FALSE	TRUE	FALSE	TRUE	TRUE
1	15021855	Smp_073610	Brazil	FALSE	TRUE	FALSE	TRUE	FALSE	TRUE	TRUE
1	15021871	Smp_073610	Brazil	FALSE	TRUE	FALSE	TRUE	FALSE	TRUE	TRUE
1	15021876	Smp_073610	Brazil	FALSE	TRUE	FALSE	TRUE	FALSE	TRUE	TRUE
1	15021912	Smp_073610	Brazil	FALSE	TRUE	FALSE	TRUE	FALSE	TRUE	TRUE
1	15021931	Smp_073610	Brazil	FALSE	TRUE	FALSE	TRUE	FALSE	TRUE	TRUE
1	15021940	Smp_073610	Brazil	FALSE	TRUE	FALSE	TRUE	FALSE	TRUE	TRUE
1	15021963	Smp_073610	Brazil	FALSE	TRUE	FALSE	TRUE	FALSE	TRUE	TRUE
1	15022053	Smp_073610	Brazil	FALSE	TRUE	FALSE	TRUE	FALSE	TRUE	TRUE
1	15022058	Smp_073610	Brazil	FALSE	TRUE	FALSE	TRUE	FALSE	TRUE	TRUE
1	15022067	Smp_073610	Brazil	FALSE	TRUE	FALSE	TRUE	FALSE	TRUE	TRUE
1	15022086	Smp_073610	Brazil	FALSE	TRUE	FALSE	TRUE	FALSE	TRUE	TRUE
1	15022098	Smp_073610	Brazil	FALSE	TRUE	FALSE	TRUE	FALSE	TRUE	TRUE
1	15022111	Smp_073610	Brazil	FALSE	TRUE	FALSE	TRUE	FALSE	TRUE	TRUE
1	15022116	Smp_073610	Brazil	FALSE	TRUE	FALSE	TRUE	FALSE	TRUE	TRUE
1	15022121	Smp_073610	Brazil	FALSE	TRUE	FALSE	TRUE	FALSE	TRUE	TRUE
1	15022146	Smp_073610	Brazil	FALSE	TRUE	FALSE	TRUE	FALSE	TRUE	TRUE
1	15022182	Smp_073610	Brazil	FALSE	TRUE	FALSE	TRUE	FALSE	TRUE	TRUE
1	15022189	Smp_073610	Brazil	FALSE	TRUE	FALSE	TRUE	FALSE	TRUE	TRUE
1	15022203	Smp_073610	Brazil	FALSE	TRUE	FALSE	TRUE	FALSE	TRUE	TRUE
1	15022206	Smp_073610	Brazil	FALSE	TRUE	FALSE	TRUE	FALSE	TRUE	TRUE
1	15022225	Smp_073610	Brazil	FALSE	TRUE	FALSE	TRUE	FALSE	TRUE	TRUE
1	15022245	Smp_073610	Brazil	FALSE	TRUE	FALSE	TRUE	FALSE	TRUE	TRUE
1	15022246	Smp_073610	Brazil	FALSE	TRUE	FALSE	TRUE	FALSE	TRUE	TRUE
1	15022267	Smp_073610	Brazil	FALSE	TRUE	FALSE	TRUE	FALSE	TRUE	TRUE
1	15022317	Smp_073610	Brazil	FALSE	TRUE	FALSE	TRUE	FALSE	TRUE	TRUE
1	15029618	Smp_073610	Brazil	FALSE	TRUE	FALSE	TRUE	FALSE	TRUE	TRUE
1	15029631	Smp_073610	Brazil	FALSE	TRUE	FALSE	TRUE	FALSE	TRUE	TRUE
1	15029644	Smp_073610	Brazil	FALSE	TRUE	FALSE	TRUE	FALSE	TRUE	TRUE
1	15029660	Smp_073610	Brazil	FALSE	TRUE	FALSE	TRUE	FALSE	TRUE	TRUE
1	15029663	Smp_073610	Brazil	FALSE	TRUE	FALSE	TRUE	FALSE	TRUE	TRUE
1	15029666	Smp_073610	Brazil	FALSE	TRUE	FALSE	TRUE	FALSE	TRUE	TRUE
1	15029679	Smp_073610	Brazil	FALSE	TRUE	FALSE	TRUE	FALSE	TRUE	TRUE
1	15029705	Smp_073610	Brazil	FALSE	TRUE	FALSE	TRUE	FALSE	TRUE	TRUE
1	15029744	Smp_073610	Brazil	FALSE	TRUE	FALSE	TRUE	FALSE	TRUE	TRUE
1	15029747	Smp_073610	Brazil	FALSE	TRUE	FALSE	TRUE	FALSE	TRUE	TRUE
1	15029758	Smp_073610	Brazil	FALSE	TRUE	FALSE	TRUE	FALSE	TRUE	TRUE
1	15029759	Smp_073610	Brazil	FALSE	TRUE	FALSE	TRUE	FALSE	TRUE	TRUE
1	15029771	Smp_073610	Brazil	FALSE	TRUE	FALSE	TRUE	FALSE	TRUE	TRUE
1	15029777	Smp_073610	Brazil	FALSE	TRUE	FALSE	TRUE	FALSE	TRUE	TRUE
1	15029780	Smp_073610	Brazil	FALSE	TRUE	FALSE	TRUE	FALSE	TRUE	TRUE
1	15029820	Smp_073610	Brazil	FALSE	TRUE	FALSE	TRUE	FALSE	TRUE	TRUE
1	15029835	Smp_073610	Brazil	FALSE	TRUE	FALSE	TRUE	FALSE	TRUE	TRUE
1	15029916	Smp_073610	Brazil	FALSE	TRUE	FALSE	TRUE	FALSE	TRUE	TRUE
1	15029923	Smp_073610	Brazil	FALSE	TRUE	FALSE	TRUE	FALSE	TRUE	TRUE
1	15029929	Smp_073610	Brazil	FALSE	TRUE	FALSE	TRUE	FALSE	TRUE	TRUE
1	15029932	Smp_073610	Brazil	FALSE	TRUE	FALSE	TRUE	FALSE	TRUE	TRUE
1	15029950	Smp_073610	Brazil	FALSE	TRUE	FALSE	TRUE	FALSE	TRUE	TRUE
1	15031229	Smp_073610	Brazil	FALSE	TRUE	FALSE	TRUE	FALSE	TRUE	TRUE
1	15031298	Smp_073610	Brazil	FALSE	TRUE	FALSE	TRUE	FALSE	TRUE	TRUE
1	15031311	Smp_073610	Brazil	FALSE	TRUE	FALSE	TRUE	FALSE	TRUE	TRUE
1	15031427	Smp_073610	Brazil	FALSE	TRUE	FALSE	TRUE	FALSE	TRUE	TRUE
1	15031433	Smp_073610	Brazil	FALSE	TRUE	FALSE	TRUE	FALSE	TRUE	TRUE
1	15031457	Smp_073610	Brazil	FALSE	TRUE	FALSE	TRUE	FALSE	TRUE	TRUE
1	15031474	Smp_073610	Brazil	FALSE	TRUE	FALSE	TRUE	FALSE	TRUE	TRUE
1	15031484	Smp_073610	Brazil	FALSE	TRUE	FALSE	TRUE	FALSE	TRUE	TRUE
1	15031502	Smp_073610	Brazil	FALSE	TRUE	FALSE	TRUE	FALSE	TRUE	TRUE
1	15031526	Smp_073610	Brazil	FALSE	TRUE	FALSE	TRUE	FALSE	TRUE	TRUE
1	15031541	Smp_073610	Brazil	FALSE	TRUE	FALSE	TRUE	FALSE	TRUE	TRUE
1	15031544	Smp_073610	Brazil	FALSE	TRUE	FALSE	TRUE	FALSE	TRUE	TRUE
1	15031547	Smp_073610	Brazil	FALSE	TRUE	FALSE	TRUE	FALSE	TRUE	TRUE
1	15031559	Smp_073610	Brazil	FALSE	TRUE	FALSE	TRUE	FALSE	TRUE	TRUE
1	15031567	Smp_073610	Brazil	FALSE	TRUE	FALSE	TRUE	FALSE	TRUE	TRUE
1	15032794	Smp_073610	Brazil	FALSE	TRUE	FALSE	TRUE	FALSE	TRUE	TRUE
1	15032796	Smp_073610	Brazil	FALSE	TRUE	FALSE	TRUE	FALSE	TRUE	TRUE
1	15032802	Smp_073610	Brazil	FALSE	TRUE	FALSE	TRUE	FALSE	TRUE	TRUE
1	15032825	Smp_073610	Brazil	FALSE	TRUE	FALSE	TRUE	FALSE	TRUE	TRUE
1	15032836	Smp_073610	Brazil	FALSE	TRUE	FALSE	TRUE	FALSE	TRUE	TRUE
1	15032856	Smp_073610	Brazil	FALSE	TRUE	FALSE	TRUE	FALSE	TRUE	TRUE
1	15032865	Smp_073610	Brazil	FALSE	TRUE	FALSE	TRUE	FALSE	TRUE	TRUE
1	15032872	Smp_073610	Brazil	FALSE	TRUE	FALSE	TRUE	FALSE	TRUE	TRUE
1	15032877	Smp_073610	Brazil	FALSE	TRUE	FALSE	TRUE	FALSE	TRUE	TRUE
1	15032901	Smp_073610	Brazil	FALSE	TRUE	FALSE	TRUE	FALSE	TRUE	TRUE
1	15032903	Smp_073610	Brazil	FALSE	TRUE	FALSE	TRUE	FALSE	TRUE	TRUE
1	15032904	Smp_073610	Brazil	FALSE	TRUE	FALSE	TRUE	FALSE	TRUE	TRUE
1	15032916	Smp_073610	Brazil	FALSE	TRUE	FALSE	TRUE	FALSE	TRUE	TRUE
1	15032919	Smp_073610	Brazil	FALSE	TRUE	FALSE	TRUE	FALSE	TRUE	TRUE
1	15032922	Smp_073610	Brazil	FALSE	TRUE	FALSE	TRUE	FALSE	TRUE	TRUE
1	15032937	Smp_073610	Brazil	FALSE	TRUE	FALSE	TRUE	FALSE	TRUE	TRUE
1	15032940	Smp_073610	Brazil	FALSE	TRUE	FALSE	TRUE	FALSE	TRUE	TRUE
1	15033053	Smp_073610	Brazil	FALSE	TRUE	FALSE	TRUE	FALSE	TRUE	TRUE
1	15033057	Smp_073610	Brazil	FALSE	TRUE	FALSE	TRUE	FALSE	TRUE	TRUE
1	15033065	Smp_073610	Brazil	FALSE	TRUE	FALSE	TRUE	FALSE	TRUE	TRUE
1	15033067	Smp_073610	Brazil	FALSE	TRUE	FALSE	TRUE	FALSE	TRUE	TRUE
1	15033071	Smp_073610	Brazil	FALSE	TRUE	FALSE	TRUE	FALSE	TRUE	TRUE
1	15033072	Smp_073610	Brazil	FALSE	TRUE	FALSE	TRUE	FALSE	TRUE	TRUE
1	15033090	Smp_073610	Brazil	FALSE	TRUE	FALSE	TRUE	FALSE	TRUE	TRUE
1	15033092	Smp_073610	Brazil	FALSE	TRUE	FALSE	TRUE	FALSE	TRUE	TRUE
1	15033093	Smp_073610	Brazil	FALSE	TRUE	FALSE	TRUE	FALSE	TRUE	TRUE
1	15033134	Smp_073610	Brazil	FALSE	TRUE	FALSE	TRUE	FALSE	TRUE	TRUE
1	15033138	Smp_073610	Brazil	FALSE	TRUE	FALSE	TRUE	FALSE	TRUE	TRUE
1	15033151	Smp_073610	Brazil	FALSE	TRUE	FALSE	TRUE	FALSE	TRUE	TRUE
1	15034275	Smp_073610	Brazil	FALSE	TRUE	FALSE	TRUE	FALSE	TRUE	TRUE
1	15034282	Smp_073610	Brazil	FALSE	TRUE	FALSE	TRUE	FALSE	TRUE	TRUE
1	15034375	Smp_073610	Brazil	FALSE	TRUE	FALSE	TRUE	FALSE	TRUE	TRUE
1	15034388	Smp_073610	Brazil	FALSE	TRUE	FALSE	TRUE	FALSE	TRUE	TRUE
1	15034776	Smp_073610	Brazil	FALSE	TRUE	FALSE	TRUE	FALSE	TRUE	TRUE
1	15034811	Smp_073610	Brazil	FALSE	TRUE	FALSE	TRUE	FALSE	TRUE	TRUE
1	15034815	Smp_073610	Brazil	FALSE	TRUE	FALSE	TRUE	FALSE	TRUE	TRUE
1	15034817	Smp_073610	Brazil	FALSE	TRUE	FALSE	TRUE	FALSE	TRUE	TRUE
1	15034821	Smp_073610	Brazil	FALSE	TRUE	FALSE	TRUE	FALSE	TRUE	TRUE
1	15034830	Smp_073610	Brazil	FALSE	TRUE	FALSE	TRUE	FALSE	TRUE	TRUE
1	15034833	Smp_073610	Brazil	FALSE	TRUE	FALSE	TRUE	FALSE	TRUE	TRUE
1	15034836	Smp_073610	Brazil	FALSE	TRUE	FALSE	TRUE	FALSE	TRUE	TRUE
1	15034840	Smp_073610	Brazil	FALSE	TRUE	FALSE	TRUE	FALSE	TRUE	TRUE
1	15034860	Smp_073610	Brazil	FALSE	TRUE	FALSE	TRUE	FALSE	TRUE	TRUE
1	15034866	Smp_073610	Brazil	FALSE	TRUE	FALSE	TRUE	FALSE	TRUE	TRUE
1	15034875	Smp_073610	Brazil	FALSE	TRUE	FALSE	TRUE	FALSE	TRUE	TRUE
1	15055577	Smp_073600	Brazil	FALSE	TRUE	FALSE	FALSE	FALSE	TRUE	TRUE
1	15055597	Smp_073600	Brazil	FALSE	TRUE	FALSE	FALSE	FALSE	TRUE	TRUE
1	15055618	Smp_073600	Brazil	FALSE	TRUE	FALSE	FALSE	FALSE	TRUE	TRUE
1	15055687	Smp_073600	Brazil	FALSE	TRUE	FALSE	FALSE	FALSE	TRUE	TRUE
1	15055696	Smp_073600	Brazil	FALSE	TRUE	FALSE	FALSE	FALSE	TRUE	TRUE
1	15055711	Smp_073600	Brazil	FALSE	TRUE	FALSE	FALSE	FALSE	TRUE	TRUE
1	15055720	Smp_073600	Brazil	FALSE	TRUE	FALSE	FALSE	FALSE	TRUE	TRUE
1	15055759	Smp_073600	Brazil	FALSE	TRUE	FALSE	FALSE	FALSE	TRUE	TRUE
1	15055778	Smp_073600	Brazil	FALSE	TRUE	FALSE	FALSE	FALSE	TRUE	TRUE
1	15055785	Smp_073600	Brazil	FALSE	TRUE	FALSE	FALSE	FALSE	TRUE	TRUE
1	15055786	Smp_073600	Brazil	FALSE	TRUE	FALSE	FALSE	FALSE	TRUE	TRUE
1	15055788	Smp_073600	Brazil	FALSE	TRUE	FALSE	FALSE	FALSE	TRUE	TRUE
1	15055792	Smp_073600	Brazil	FALSE	TRUE	FALSE	FALSE	FALSE	TRUE	TRUE
1	15055798	Smp_073600	Brazil	FALSE	TRUE	FALSE	FALSE	FALSE	TRUE	TRUE
1	15055804	Smp_073600	Brazil	FALSE	TRUE	FALSE	FALSE	FALSE	TRUE	TRUE
1	15055829	Smp_073600	Brazil	FALSE	TRUE	FALSE	FALSE	FALSE	TRUE	TRUE
1	15055843	Smp_073600	Brazil	FALSE	TRUE	FALSE	FALSE	FALSE	TRUE	TRUE
1	15055851	Smp_073600	Brazil	FALSE	TRUE	FALSE	FALSE	FALSE	TRUE	TRUE
1	15055861	Smp_073600	Brazil	FALSE	TRUE	FALSE	FALSE	FALSE	TRUE	TRUE
1	15055873	Smp_073600	Brazil	FALSE	TRUE	FALSE	FALSE	FALSE	TRUE	TRUE
1	15055878	Smp_073600	Brazil	FALSE	TRUE	FALSE	FALSE	FALSE	TRUE	TRUE
1	15055900	Smp_073600	Brazil	FALSE	TRUE	FALSE	FALSE	FALSE	TRUE	TRUE
1	15056795	Smp_073600	Brazil	FALSE	TRUE	FALSE	FALSE	FALSE	TRUE	TRUE
1	15056911	Smp_073600	Brazil	FALSE	TRUE	FALSE	FALSE	FALSE	TRUE	TRUE
1	15056913	Smp_073600	Brazil	FALSE	TRUE	FALSE	FALSE	FALSE	TRUE	TRUE
1	15056928	Smp_073600	Brazil	FALSE	TRUE	FALSE	FALSE	FALSE	TRUE	TRUE
1	15056972	Smp_073600	Brazil	FALSE	TRUE	FALSE	FALSE	FALSE	TRUE	TRUE
1	15056975	Smp_073600	Brazil	FALSE	TRUE	FALSE	FALSE	FALSE	TRUE	TRUE
1	15056994	Smp_073600	Brazil	FALSE	TRUE	FALSE	FALSE	FALSE	TRUE	TRUE
1	15057015	Smp_073600	Brazil	FALSE	TRUE	FALSE	FALSE	FALSE	TRUE	TRUE
1	15057049	Smp_073600	Brazil	FALSE	TRUE	FALSE	FALSE	FALSE	TRUE	TRUE
1	15057050	Smp_073600	Brazil	FALSE	TRUE	FALSE	FALSE	FALSE	TRUE	TRUE
1	15057069	Smp_073600	Brazil	FALSE	TRUE	FALSE	FALSE	FALSE	TRUE	TRUE
1	15057075	Smp_073600	Brazil	FALSE	TRUE	FALSE	FALSE	FALSE	TRUE	TRUE
1	15057084	Smp_073600	Brazil	FALSE	TRUE	FALSE	FALSE	FALSE	TRUE	TRUE
1	15057168	Smp_073600	Brazil	FALSE	TRUE	FALSE	FALSE	FALSE	TRUE	TRUE
1	15057181	Smp_073600	Brazil	FALSE	TRUE	FALSE	FALSE	FALSE	TRUE	TRUE
1	15057203	Smp_073600	Brazil	FALSE	TRUE	FALSE	FALSE	FALSE	TRUE	TRUE
1	15057219	Smp_073600	Brazil	FALSE	TRUE	FALSE	FALSE	FALSE	TRUE	TRUE
1	15057226	Smp_073600	Brazil	FALSE	TRUE	FALSE	FALSE	FALSE	TRUE	TRUE
1	15057227	Smp_073600	Brazil	FALSE	TRUE	FALSE	FALSE	FALSE	TRUE	TRUE
1	15057232	Smp_073600	Brazil	FALSE	TRUE	FALSE	FALSE	FALSE	TRUE	TRUE
1	15057233	Smp_073600	Brazil	FALSE	TRUE	FALSE	FALSE	FALSE	TRUE	TRUE
1	15057235	Smp_073600	Brazil	FALSE	TRUE	FALSE	FALSE	FALSE	TRUE	TRUE
1	15067601	Smp_073590	Brazil	FALSE	TRUE	FALSE	FALSE	FALSE	TRUE	TRUE
1	15067674	Smp_073590	Brazil	FALSE	TRUE	FALSE	FALSE	FALSE	TRUE	TRUE
1	15067685	Smp_073590	Brazil	FALSE	TRUE	FALSE	FALSE	FALSE	TRUE	TRUE
1	15067688	Smp_073590	Brazil	FALSE	TRUE	FALSE	FALSE	FALSE	TRUE	TRUE
1	15067697	Smp_073590	Brazil	FALSE	TRUE	FALSE	FALSE	FALSE	TRUE	TRUE
1	15067707	Smp_073590	Brazil	FALSE	TRUE	FALSE	FALSE	FALSE	TRUE	TRUE
1	15067718	Smp_073590	Brazil	FALSE	TRUE	FALSE	FALSE	FALSE	TRUE	TRUE
1	15067729	Smp_073590	Brazil	FALSE	TRUE	FALSE	FALSE	FALSE	TRUE	TRUE
1	15067778	Smp_073590	Brazil	FALSE	TRUE	FALSE	FALSE	FALSE	TRUE	TRUE
1	15067787	Smp_073590	Brazil	FALSE	TRUE	FALSE	FALSE	FALSE	TRUE	TRUE
1	15067792	Smp_073590	Brazil	FALSE	TRUE	FALSE	FALSE	FALSE	TRUE	TRUE
1	15067802	Smp_073590	Brazil	FALSE	TRUE	FALSE	FALSE	FALSE	TRUE	TRUE
1	15067820	Smp_073590	Brazil	FALSE	TRUE	FALSE	FALSE	FALSE	TRUE	TRUE
1	15067829	Smp_073590	Brazil	FALSE	TRUE	FALSE	FALSE	FALSE	TRUE	TRUE
1	15067832	Smp_073590	Brazil	FALSE	TRUE	FALSE	FALSE	FALSE	TRUE	TRUE
1	15067908	Smp_073590	Brazil	FALSE	TRUE	FALSE	FALSE	FALSE	TRUE	TRUE
1	15067914	Smp_073590	Brazil	FALSE	TRUE	FALSE	FALSE	FALSE	TRUE	TRUE
1	15067925	Smp_073590	Brazil	FALSE	TRUE	FALSE	FALSE	FALSE	TRUE	TRUE
1	15067932	Smp_073590	Brazil	FALSE	TRUE	FALSE	FALSE	FALSE	TRUE	TRUE
1	15067934	Smp_073590	Brazil	FALSE	TRUE	FALSE	FALSE	FALSE	TRUE	TRUE
1	15067944	Smp_073590	Brazil	FALSE	TRUE	FALSE	FALSE	FALSE	TRUE	TRUE
1	15067989	Smp_073590	Brazil	FALSE	TRUE	FALSE	FALSE	FALSE	TRUE	TRUE
1	15067998	Smp_073590	Brazil	FALSE	TRUE	FALSE	FALSE	FALSE	TRUE	TRUE
1	15068010	Smp_073590	Brazil	FALSE	TRUE	FALSE	FALSE	FALSE	TRUE	TRUE
[truncated: 309,586+ more rows]

## Sheet: sTable 5 - Putative regions sel
Supplemental Table 5. Putative regions of selection per population
Chrom	Start	Stop	Population
1	14832351	15772979	Brazil
1	34234733	35105276	Brazil
3	30092830	31936551	Brazil
2	29220788	29604570	Brazil
6	11468141	11631927	Brazil
1	56295674	58355356	Niger
1	60733736	62145588	Niger
4	31216154	32138352	Niger
3	22786583	24999268	Senegal
3	30092830	32970510	Senegal
4	31216154	32881663	Senegal

## Sheet: sTable 6 - All genes
Supplemental Table 6. Genes in Schistosoma mansoni populations with signals of directional selection
Brazil	Niger	Senegal
Smp_073690	Smp_301990	Smp_246650
Smp_073680	Smp_180740	Smp_246660
Smp_162000	Smp_104890	Smp_013520
Smp_073620	Smp_144600	Smp_129500
Smp_073610	Smp_144590	Smp_013540
Smp_073600	Smp_041100	Smp_129510
Smp_073590	Smp_144570	Smp_311970
Smp_345320	Smp_144560	Smp_129520
Smp_073490	Smp_041060	Smp_013600
Smp_073500	Smp_041050	Smp_013610
Smp_073510	Smp_144550	Smp_347790
Smp_161960	Smp_144540	Smp_070680
Smp_161970	Smp_144520	Smp_336680
Smp_073540	Smp_144510	Smp_246570
Smp_161980	Smp_040990	Smp_070710
Smp_073570	Smp_144500	Smp_308420
Smp_073560	Smp_144490	Smp_160590
Smp_079240	Smp_040970	Smp_070760
Smp_079230	Smp_040960	Smp_070770
Smp_079430	Smp_144470	Smp_070780
Smp_079420	Smp_196510	Smp_160600
Smp_079410	Smp_141480	Smp_333550
Smp_079400	Smp_126530	Smp_160610
Smp_337460	Smp_126540	Smp_181490
Smp_079380	Smp_008120	Smp_186670
Smp_079370	Smp_126560	Smp_181480
Smp_164960	Smp_008140	Smp_106130
Smp_164950	Smp_196230	Smp_181470
Smp_164940	Smp_126580	Smp_106110
Smp_164930	Smp_302020	Smp_181460
Smp_194160	Smp_302030	Smp_181450
Smp_120920	Smp_302040	Smp_106080
Smp_059980	Smp_008220	Smp_181440
Smp_154410	Smp_008230	Smp_106060
Smp_060010	Smp_126620	Smp_246560
Smp_060030	Smp_008260	Smp_181410
Smp_154420	Smp_342240	Smp_106010
Smp_060070	Smp_008290	Smp_181390
Smp_060080	Smp_126640	Smp_213040
Smp_060090	Smp_008310	Smp_213050
Smp_246630	Smp_008320	Smp_105970
Smp_246620	Smp_340170	Smp_105960
Smp_330190	Smp_008360	Smp_105950
Smp_330250	Smp_340180	Smp_308440
Smp_196790	Smp_342250	Smp_105930
Smp_104110	Smp_008400	Smp_105910
Smp_104120	Smp_126670	Smp_246550
Smp_346630	Smp_126680	Smp_021340
Smp_346640	Smp_126690	Smp_123440
Smp_104170	Smp_247030	Smp_123450
Smp_073340	Smp_143240	Smp_123460
Smp_021340	Smp_165050	Smp_002510
Smp_123440	Smp_165060	Smp_123470
Smp_123450	Smp_079640	Smp_123480
Smp_123460	Smp_079650	Smp_123490
Smp_002510	Smp_165070	Smp_002550
Smp_123470	Smp_165080	Smp_123500
Smp_123480	Smp_335590	Smp_123510
Smp_123490	Smp_345580	Smp_123520
Smp_002550	Smp_079700	Smp_123530
Smp_123500	Smp_341320	Smp_002600
Smp_123510	Smp_079600	Smp_202120
Smp_123520	Smp_165040	Smp_002640
Smp_123530	Smp_165030	Smp_123570
Smp_002600	Smp_213870	Smp_123590
Smp_202120	Smp_213860	Smp_123600
Smp_002640	Smp_054840	Smp_123610
Smp_123570	Smp_151420	Smp_123620
Smp_123590	Smp_054820	Smp_123630
Smp_123600	Smp_054810	Smp_002740
Smp_123610	Smp_054800	Smp_123640
Smp_123620	Smp_054790	Smp_308820
Smp_123630	Smp_340900	Smp_308830
Smp_002740	Smp_054770	Smp_300810
Smp_123640	Smp_054730	Smp_002820
Smp_308820	Smp_151410	Smp_002840
Smp_308830	Smp_332550	Smp_123670
Smp_300810	Smp_332560	Smp_002860
Smp_002820	Smp_151380	Smp_002870
Smp_002840	Smp_332570	Smp_002880
Smp_123670	Smp_054620	Smp_212320
Smp_002860	Smp_054610	Smp_347390
Smp_002870	Smp_054600	Smp_123690
Smp_002880	Smp_151360	Smp_002920
Smp_212320	Smp_344380	Smp_337740
Smp_347390	Smp_151330	Smp_341880
Smp_123690	Smp_302140	Smp_084520
Smp_002920	Smp_088420	Smp_084540
Smp_337740	Smp_170280	Smp_165280
Smp_341880	Smp_170290	Smp_197370
Smp_084520	Smp_204980	Smp_164590
Smp_084540	Smp_093840	Smp_078750
Smp_165280	Smp_346220	Smp_345510
Smp_197370	Smp_093850	Smp_078730
Smp_164590	Smp_167890	Smp_164560
Smp_078750	Smp_313490	Smp_213150
Smp_345510	Smp_174580	Smp_168160
Smp_078730	Smp_341620	Smp_084830
Smp_164560	Smp_095630	Smp_316970
Smp_245790	Smp_174610	Smp_197480
Smp_148480	Smp_095650	Smp_079840
Smp_049170	Smp_095670	Smp_165170
Smp_049160	Smp_095680	Smp_079810
Smp_049150	Smp_174630	Smp_079800
Smp_049140	Smp_334280	Smp_165150
Smp_148470	Smp_266770	Smp_079770
Smp_148460	Smp_180240	Smp_079760
Smp_148450	Smp_114565	Smp_079750
Smp_344110	Smp_310500	Smp_079740
Smp_245800	Smp_345890	Smp_079730
Smp_078570	Smp_169520	Smp_079710
Smp_078590	Smp_169530	Smp_345590
Smp_341570		Smp_341780
Smp_173320		Smp_346730
Smp_173330		Smp_346550
Smp_173340		Smp_333580
		Smp_084940
		Smp_341420
		Smp_204980
		Smp_093840
		Smp_346220
		Smp_093850
		Smp_167890
		Smp_313490
		Smp_174580
		Smp_341620
		Smp_095630
		Smp_174610
		Smp_095650
		Smp_095670
		Smp_095680
		Smp_174630
		Smp_334280
		Smp_266770
		Smp_180240
		Smp_114565
		Smp_310500
		Smp_345890
		Smp_169520
		Smp_169530
		Smp_174190
		Smp_094920
		Smp_094930
		Smp_175190
		Smp_175200
		Smp_175210
		Smp_334290
		Smp_175230
		Smp_096760
		Smp_096780
		Smp_334300
		Smp_160190
		Smp_160180
		Smp_070020
		Smp_160170
		Smp_247740
		Smp_070100

## Sheet: sTable 7 - TAST
Supplmental Table 7 - Number of people exported from Africa to Brazil. Data form the Slave Voyages Database
	Amazonia	Bahia	Pernambuco	SE Brazil (RdJ)	Other
Asia e Africa	0	0	490	0	0
Bight of Benin	1947	722319	66232	19894	0
Bight of Biafra	2533	67715	23346	17576	0
Gold Coast	0	10976	28962	3766	0
SE Africa & Indian Ocean Isls.	1553	18019	14316	232821	0
Senegambia	83559	5260	4074	2264	0
Sierra Leone	42	1829	0	1396	0
WC Africa & St. Helena	55515	455896	327033	1156304	452
Windward Coast	0	2458	0	0	0
Other	6225	62842	13198	109097	0
"RdJ" - Rio de Janerio

## Sheet: sTable 8 - Berger overlap
Supplemental Table 8. Regions from Berger et al. (2021) that were experiencing positive selection as determined by H-Scan or Sweepfinder2
Chrom	Start	Stop	Populations
1	22000001	22052001	Niger
2	31552001	31566001	Niger
2	31874001	32472001	Niger, Senegal
2	43554001	43836001	Niger
2	45248001	45450001	Niger
2	47380001	48088001	Sengal
4	18898001	20024001	Brazil, Tanzania
5	17108001	17360001	Niger
7	1604001	1684001	Niger
